# Supplementary material for: Cell cycle specific, differentially tagged ribosomal proteins to measure phase specific transcriptomes from asynchronously cycling cells
Source: Sci Rep. 2024 Jan 18;14:1623. doi: 10.1038/s41598-024-52085-5 (PMC10796924; doi:10.1038/s41598-024-52085-5)
Supplement: Supplementary file 2 — Supplementary Table 1. [file 41598_2024_52085_MOESM2_ESM.xlsx]

## Sheet: Sheet1
Ensembl Gene ID	Flag1	Flag2	Flag3	HA1	HA2	HA3	log2FoldChangeHAvFlag	padj	gene
ENSG00000227232	129.866	124.412	130.056	112.901	116.867	109.166	-0.180714	0.653128	NA
ENSG00000279457	161.034	140.362	189.088	182.054	190.156	167.608	0.136177	0.724486	NA
ENSG00000228463	24.6746	17.0136	27.6714	27.5197	17.8271	15.4376	-0.172474	0.888595	RPL23AP21
ENSG00000237094	6.49331	5.31675	17.5252	13.407	18.8175	4.41075	0.307241	0.868015	NA
ENSG00000225630	25.9732	32.9638	22.1371	11.2901	20.7983	18.7457	-0.691242	0.391798	MTND2P28
ENSG00000237973	187.007	119.095	152.193	50.1	82.2028	87.1123	-1.07505	0.000347565	MTCO1P12
ENSG00000248527	972.698	731.585	796.936	294.249	554.621	703.515	-0.689374	0.251322	MTATP6P1
ENSG00000228327	236.356	225.43	251.81	241.327	225.81	226.051	-0.041	0.917552	NA
ENSG00000237491	14.2853	11.6968	6.45666	13.407	2.97119	9.92419	-0.26551	0.888595	LINC01409
ENSG00000228794	755.821	714.571	760.041	750.795	721.008	782.908	0.015143	0.956303	LINC01128
ENSG00000225880	32.4665	26.5837	8.30142	16.2296	10.8943	24.2591	-0.378234	0.767254	LINC00115
ENSG00000272438	25.9732	25.5204	27.6714	28.931	21.7887	27.5672	-0.0134482	0.992217	NA
ENSG00000230699	163.631	213.733	195.545	214.513	212.935	158.787	0.0347212	0.94569	NA
ENSG00000241180	6.49331	10.6335	6.45666	11.9958	11.8847	17.643	0.805041	0.511622	NA
ENSG00000223764	846.727	807.083	872.571	852.406	868.577	889.869	0.0461086	0.83017	LINC02593
ENSG00000187634	2533.69	3093.28	3473.68	3366.58	3663.47	3441.49	0.20068	0.139801	SAMD11
ENSG00000188976	20434.4	21778.5	22044	22478	22410.7	22265.5	0.0634709	0.51934	NOC2L
ENSG00000187961	503.881	541.245	587.556	620.252	585.324	610.889	0.151349	0.399307	KLHL17
ENSG00000187583	57.1411	73.3711	46.119	59.9789	56.4525	39.6967	-0.165126	0.827504	PLEKHN1
ENSG00000187642	23.3759	15.9502	16.6028	20.4634	10.8943	25.3618	0.0287926	0.985117	PERM1
ENSG00000272512	166.229	88.258	127.288	111.49	108.943	78.2908	-0.34109	0.433351	NA
ENSG00000188290	509.075	666.72	875.339	1043.63	1193.43	942.798	0.630999	0.0647252	HES4
ENSG00000187608	64.9331	80.8146	77.4799	81.1479	73.2892	66.1612	-0.0157809	0.983885	ISG15
ENSG00000188157	15064.5	16026.8	17801.9	18518.7	19118.6	17048.6	0.161358	0.104937	AGRN
ENSG00000217801	11.688	21.267	23.9819	23.2859	20.7983	30.8752	0.371837	0.713513	LOC100288175
ENSG00000131591	589.592	598.666	612.46	551.806	561.554	474.156	-0.179775	0.295868	C1orf159
ENSG00000078808	4147.93	4419.28	4693.07	4648.72	4629.11	4643.42	0.0692942	0.573323	SDF4
ENSG00000176022	2137.6	2396.79	2827.09	2676.47	2706.75	2541.69	0.104853	0.53559	B3GALT6
ENSG00000184163	11.688	13.8235	12.9133	26.1085	14.8559	9.92419	0.428136	0.735916	C1QTNF12
ENSG00000160087	2581.74	3117.74	3364.84	3235.33	3304.95	3118.4	0.0902201	0.594642	UBE2J2
ENSG00000230415	48.0505	20.2036	15.6805	26.8141	25.7503	74.9827	0.612589	0.501986	NA
ENSG00000162572	187.007	220.113	235.207	208.162	230.762	244.797	0.0804927	0.837352	SCNN1D
ENSG00000131584	1715.53	1978.89	2165.75	2331.41	2409.63	2074.15	0.216572	0.0854819	ACAP3
ENSG00000169972	1015.55	1245.18	1226.77	1155.12	1266.72	1062.99	-0.00289626	0.992217	PUSL1
ENSG00000127054	6466.04	6822.45	6676.19	6906.04	7164.52	7028.53	0.0793204	0.401815	INTS11
ENSG00000240731	99.997	171.199	136.512	146.772	150.54	164.3	0.169947	0.698256	NA
ENSG00000224051	818.157	1001.68	1143.75	909.562	954.741	849.069	-0.130254	0.536078	CPTP
ENSG00000169962	57.1411	53.1675	62.7218	40.2211	64.3757	41.9021	-0.247697	0.707196	TAS1R3
ENSG00000107404	2955.75	3543.08	3682.14	2916.39	3294.05	3149.28	-0.123193	0.388875	DVL1
ENSG00000162576	212.981	195.656	307.153	298.483	328.811	263.542	0.310538	0.253076	MXRA8
ENSG00000175756	2399.93	2438.26	2628.78	2323.65	2587.9	2410.47	-0.0298634	0.869784	AURKAIP1
ENSG00000221978	4523.24	4667.04	4882.16	4412.33	4569.68	4710.68	-0.0405722	0.771825	CCNL2
ENSG00000224870	1179.18	1151.61	1267.35	1017.52	1117.17	1154.51	-0.132796	0.352771	MRPL20-AS1
ENSG00000242485	2019.42	2039.5	2109.48	1485.36	1619.3	1572.43	-0.401095	8.33e-07	MRPL20
ENSG00000272455	57.1411	70.1811	74.7128	91.0268	86.1644	84.9069	0.369807	0.378082	NA
ENSG00000179403	277.914	368.982	461.19	381.042	399.129	351.757	0.0245281	0.95831	VWA1
ENSG00000160072	3694.69	4084.33	4209.74	4223.92	4414.19	4167.06	0.0940602	0.418953	ATAD3B
ENSG00000197785	5188.15	5586.84	5835.9	5800.31	5956.24	5561.96	0.0596575	0.646402	ATAD3A
ENSG00000205090	14.2853	13.8235	20.2924	11.2901	7.92316	12.1296	-0.633748	0.581207	TMEM240
ENSG00000160075	3340.16	3552.65	3627.72	3021.52	3272.27	3171.33	-0.153921	0.0947775	SSU72
ENSG00000215014	45.4532	45.724	38.74	37.3986	80.222	46.3129	0.330312	0.641707	NA
ENSG00000228594	641.539	745.408	816.306	602.611	633.853	562.371	-0.295365	0.0444757	FNDC10
ENSG00000272106	81.8157	114.842	103.307	158.062	118.847	145.555	0.491389	0.110296	NA
ENSG00000197530	1520.73	1782.17	1995.11	2082.33	2143.22	1851.41	0.196397	0.164946	MIB2
ENSG00000248333	3186.92	3186.86	3234.79	3061.04	3214.82	2914.4	-0.0640663	0.619468	CDK11B
ENSG00000272004	16.8826	12.7602	21.2147	13.407	17.8271	25.3618	0.130981	0.927867	NA
ENSG00000189339	2390.84	2451.02	2481.2	2277.08	2190.75	2155.75	-0.144438	0.1269	SLC35E2B
ENSG00000269737	20.7786	18.0769	22.1371	13.407	10.8943	17.643	-0.548427	0.588069	NA
ENSG00000008128	418.169	505.091	505.464	417.735	501.14	414.61	-0.103988	0.693855	CDK11A
ENSG00000268575	80.517	79.7512	95.0051	83.9704	49.5198	65.0586	-0.354219	0.462785	NA
ENSG00000227775	58.4398	64.8643	44.2742	40.9268	38.6254	35.286	-0.535076	0.299502	NA
ENSG00000215790	77.9197	103.145	106.996	78.3254	82.2028	77.1881	-0.284875	0.520369	SLC35E2A
ENSG00000008130	3538.85	3774.89	3967.16	3963.55	3967.52	3728.19	0.0471085	0.748594	NADK
ENSG00000078369	8562.08	8163.34	8182.43	7071.86	7540.87	8015.43	-0.138874	0.120966	GNB1
ENSG00000231050	3.89599	17.0136	14.7581	6.35071	7.92316	12.1296	-0.474851	0.770793	GNB1-DT
ENSG00000178821	18.1813	18.0769	24.9043	33.1648	17.8271	26.4645	0.343093	0.732316	TMEM52
ENSG00000187730	15.5839	34.0272	29.5162	34.5761	25.7503	8.8215	-0.18115	0.890457	GABRD
ENSG00000067606	1306.45	1485.5	1467.51	1504.41	1430.13	1501.86	0.0572053	0.745464	PRKCZ
ENSG00000182873	45.4532	41.4706	34.1281	35.2817	52.4909	41.9021	0.0991947	0.913433	PRKCZ-AS1
ENSG00000162585	764.912	795.386	846.745	746.561	890.365	768.573	-0.00395806	0.990006	FAAP20
ENSG00000157933	7133.55	8166.53	8423.17	7944.73	8112.33	7376.98	-0.0180599	0.927528	SKI
ENSG00000116151	462.324	416.833	427.062	435.376	420.918	441.075	-0.00776353	0.981394	MORN1
ENSG00000269896	162.333	169.073	166.951	198.283	198.079	163.198	0.170567	0.618271	LOC100129534
ENSG00000157916	3231.07	3754.69	3717.19	3178.88	3308.91	3246.31	-0.138211	0.20042	RER1
ENSG00000157911	801.274	823.033	820.918	654.828	718.037	716.747	-0.229673	0.0718658	PEX10
ENSG00000157881	1862.28	1777.92	1883.5	2114.08	2015.45	2055.41	0.163635	0.0899103	PANK4
ENSG00000272449	45.4532	53.1675	57.1876	46.5718	81.2124	59.5451	0.251152	0.69903	NA
ENSG00000157870	698.68	754.978	754.507	718.335	703.181	615.3	-0.115152	0.542265	PRXL2B
ENSG00000177133	45.4532	52.1041	40.5847	53.6282	52.4909	38.5941	0.0770892	0.930849	PRDM16-DT
ENSG00000142611	1064.9	1064.41	1105.01	1153.71	1165.7	1182.08	0.113371	0.400411	PRDM16
ENSG00000130762	624.656	611.426	687.173	637.893	722.988	581.116	0.0131356	0.96792	ARHGEF16
ENSG00000162591	79.2184	118.032	104.229	115.724	127.761	95.9338	0.167022	0.738084	MEGF6
ENSG00000158109	759.717	762.422	821.84	755.028	754.681	746.519	-0.0563053	0.79229	TPRG1L
ENSG00000116213	1473.98	1483.37	1439.84	1675.88	1752.01	1596.69	0.193159	0.054186	WRAP73
ENSG00000078900	1112.95	1046.34	1093.94	1088.09	1065.67	965.954	-0.0580677	0.765511	TP73
ENSG00000227372	1379.18	1358.96	1460.13	1463.48	1419.24	1306.68	-0.00211608	0.992217	TP73-AS1
ENSG00000235169	11.688	12.7602	32.2833	16.2296	7.92316	16.5403	-0.494493	0.690545	SMIM1
ENSG00000130764	4038.84	4100.28	4653.41	4964.84	4875.72	4689.73	0.183226	0.0485284	LRRC47
ENSG00000272153	18.1813	25.5204	25.8266	18.3465	7.92316	11.0269	-0.877846	0.30744	NA
ENSG00000116198	2096.04	2206.45	2375.13	2403.39	2407.65	2286.97	0.0871669	0.512101	CEP104
ENSG00000169598	424.662	471.064	439.975	462.896	440.726	392.557	-0.0406589	0.893635	DFFB
ENSG00000198912	512.971	547.625	465.802	498.178	545.708	478.566	-0.00215411	0.99456	C1orf174
ENSG00000131697	1096.07	1148.42	1225.84	1197.46	1206.3	1107.1	0.0160891	0.94597	NPHP4
ENSG00000069424	415.572	545.498	483.327	471.363	448.649	435.562	-0.0928696	0.72544	KCNAB2
ENSG00000116254	61.0371	84.0046	58.1099	65.624	66.3565	40.7994	-0.223987	0.728224	CHD5
ENSG00000116251	4642.72	3665.37	3893.37	2934.03	3378.24	3957.55	-0.249145	0.0772898	RPL22
ENSG00000158286	185.709	231.81	149.426	178.525	155.492	197.381	-0.0917836	0.846447	RNF207
ENSG00000116237	6321.89	6774.6	6388.4	5325.42	5615.54	5330.39	-0.260265	0.000197791	ICMT
ENSG00000225077	18.1813	9.57015	14.7581	7.76197	27.7311	2.20537	-0.170468	0.93291	NA
ENSG00000158292	393.495	434.91	362.495	402.211	356.542	347.347	-0.101518	0.707632	GPR153
ENSG00000097021	3185.62	3503.74	3614.81	3059.63	3254.44	3048.93	-0.139365	0.176083	ACOT7
ENSG00000215788	110.386	87.1947	101.462	112.196	68.3373	98.1392	-0.0922096	0.883068	TNFRSF25
ENSG00000171680	519.465	504.028	557.117	572.975	501.14	506.134	0.00177651	0.995012	PLEKHG5
ENSG00000162408	2547.97	2698.78	2604.8	2742.09	2858.28	2662.99	0.0735566	0.555755	NOL9
ENSG00000204859	1235.03	1139.91	1212.93	1257.44	1123.11	1349.69	0.0561036	0.786193	ZBTB48
ENSG00000162413	3459.63	3589.87	3866.62	4468.07	4306.24	4018.19	0.228728	0.00826811	KLHL21
ENSG00000116273	2093.44	1924.66	2072.59	2247.44	2373.98	2204.27	0.164639	0.0988018	PHF13
ENSG00000041988	422.065	395.566	415.993	393.744	434.783	410.2	0.00478594	0.989893	THAP3
ENSG00000007923	4375.19	4737.22	4678.31	4558.4	4535.02	4541.97	-0.0168883	0.915685	DNAJC11
ENSG00000171735	946.724	726.268	748.972	606.845	667.526	660.51	-0.322172	0.0290585	CAMTA1
ENSG00000049245	1835.01	2104.37	1948.99	1490.3	1441.03	1494.14	-0.412771	2.21e-06	VAMP3
ENSG00000049246	133.762	152.059	140.202	132.659	140.636	158.787	0.0139155	0.979339	PER3
ENSG00000116288	4242.73	3735.55	3760.54	3274.14	3473.32	3717.16	-0.165864	0.115836	PARK7
ENSG00000116285	759.717	631.63	754.507	818.535	771.518	853.48	0.187663	0.231932	ERRFI1
ENSG00000162426	5.19465	13.8235	11.0686	6.35071	10.8943	8.8215	-0.236903	0.898597	SLC45A1
ENSG00000142599	6343.96	6984.08	6786.87	6347.88	6804.02	6336.04	-0.0461798	0.73064	RERE
ENSG00000074800	103633	103816	103150	118484	117475	124089	0.213117	0.000263749	ENO1
ENSG00000180758	209.085	223.303	219.526	200.4	241.656	218.332	0.0137942	0.975241	GPR157
ENSG00000228526	31.1679	35.0905	32.2833	27.5197	27.7311	33.0806	-0.164509	0.863776	MIR34AHG
ENSG00000234546	22.0772	7.44345	24.9043	15.5239	30.7023	14.3349	0.148983	0.922777	LNCTAM34A
ENSG00000049239	1638.91	1817.26	1770.97	1779.61	1723.29	1609.92	-0.0316525	0.870187	H6PD
ENSG00000171621	132.463	144.616	137.435	120.663	120.828	129.014	-0.164919	0.676845	SPSB1
ENSG00000171612	415.572	398.756	394.779	440.316	446.668	398.07	0.0910968	0.714016	SLC25A33
ENSG00000188807	2409.02	2405.3	2454.45	2371.64	2461.13	2336.59	-0.0200721	0.906837	TMEM201
ENSG00000171608	337.652	296.675	261.956	310.479	284.243	256.926	-0.0641408	0.862267	PIK3CD
ENSG00000231789	38.9599	38.2806	39.6623	25.4028	41.5966	45.2102	-0.0767885	0.940588	PIK3CD-AS2
ENSG00000171603	11407.4	12230.6	12669.8	12621.7	13121.7	12933.4	0.0907365	0.341717	CLSTN1
ENSG00000178585	446.74	403.01	473.181	426.203	460.534	419.021	-0.0199978	0.953483	CTNNBIP1
ENSG00000162441	461.025	366.856	344.97	357.756	355.552	333.012	-0.157657	0.536461	LZIC
ENSG00000228150	15.5839	3.19005	9.2238	7.76197	10.8943	5.51344	-0.18935	0.929622	NA
ENSG00000173614	180.514	189.276	168.796	185.582	148.559	197.381	-0.0175114	0.972116	NMNAT1
ENSG00000162444	116.88	92.5114	116.22	95.2606	68.3373	98.1392	-0.312159	0.456375	RBP7
ENSG00000130939	4246.62	4369.3	4496.6	4759.5	5052.01	4768.02	0.152368	0.0632153	UBE4B
ENSG00000054523	7147.83	7394.53	7645.61	8191	7816.2	8049.62	0.116451	0.159205	KIF1B
ENSG00000142657	8089.36	8556.78	8671.29	9497.13	10035.7	9974.91	0.220358	0.00139831	PGD
ENSG00000251503	20.7786	13.8235	14.7581	7.05634	12.8751	14.3349	-0.542002	0.651268	CENPS-CORT
ENSG00000175279	122.074	98.8915	86.7037	90.3211	88.1452	93.7284	-0.16886	0.734381	CENPS
ENSG00000160049	2264.87	2069.28	1992.34	1795.84	1976.83	1903.24	-0.156114	0.166904	DFFA
ENSG00000142655	1351.91	1248.37	1182.49	1330.12	1231.06	1164.44	-0.0180048	0.941785	PEX14
ENSG00000130940	568.814	666.72	536.825	572.975	615.035	539.214	-0.0362483	0.903478	CASZ1
ENSG00000272078	3.89599	11.6968	12.9133	9.87888	9.90395	9.92419	0.033076	0.988108	NA
ENSG00000120948	6467.34	6158.92	6311.85	6584.98	6605.94	6741.83	0.0739094	0.445947	TARDBP
ENSG00000009724	31.1679	45.724	46.119	26.8141	33.6734	41.9021	-0.287649	0.710881	MASP2
ENSG00000271895	19.4799	30.8371	27.6714	17.6408	33.6734	36.3887	0.141638	0.902788	NA
ENSG00000116649	2767.45	2779.6	2788.35	2493.71	2667.13	2604.55	-0.103041	0.320832	SRM
ENSG00000171824	6419.28	6653.38	6713.08	7603.21	7703.29	8088.21	0.241108	0.000334634	EXOSC10
ENSG00000230337	24.6746	29.7738	50.7309	30.3423	42.587	35.286	0.0183241	0.988108	EXOSC10-AS1
ENSG00000198793	14733.3	14748.7	16273.5	16536.5	17168.5	16715.6	0.139785	0.0856587	MTOR
ENSG00000120942	1155.81	1033.58	1058.89	1076.8	981.482	1007.86	-0.0800673	0.650255	UBIAD1
ENSG00000204624	19.4799	30.8371	47.9638	35.2817	38.6254	40.7994	0.198258	0.837352	DISP3
ENSG00000116661	16.8826	21.267	11.0686	30.3423	13.8655	12.1296	0.228997	0.871209	FBXO2
ENSG00000132879	358.431	366.856	334.824	342.232	353.571	390.351	0.0332649	0.923498	FBXO44
ENSG00000116663	76.621	54.2308	57.1876	60.6845	60.4141	48.5182	-0.134819	0.851041	FBXO6
ENSG00000116670	1025.94	1190.95	1154.82	980.126	1080.52	989.111	-0.147296	0.308656	MAD2L2
ENSG00000162490	24.6746	44.6607	29.5162	17.6408	35.6542	17.643	-0.490486	0.568274	DRAXIN
ENSG00000177674	580.502	488.078	474.103	487.593	451.62	479.669	-0.115738	0.618615	AGTRAP
ENSG00000215910	14.2853	10.6335	9.2238	14.1127	8.91356	1.10269	-0.447593	0.806941	C1orf167
ENSG00000177000	1176.59	1291.97	1278.42	1271.55	1315.24	1285.73	0.0457142	0.807507	MTHFR
ENSG00000011021	876.597	934.684	880.873	786.782	922.058	806.064	-0.0997996	0.590434	CLCN6
ENSG00000242349	32.4665	15.9502	32.2833	22.5803	24.7599	22.0537	-0.215933	0.845412	NA
ENSG00000116685	2840.17	3432.49	3620.34	3154.89	3270.28	3255.13	-0.0330103	0.875632	KIAA2013
ENSG00000083444	4294.67	4217.25	4211.59	4805.37	4473.62	4533.15	0.119242	0.179667	PLOD1
ENSG00000116688	10184.1	10272	10666.4	10915.5	10975.6	10703.8	0.0665531	0.484837	MFN2
ENSG00000116691	832.442	802.829	831.987	682.348	745.768	694.693	-0.217847	0.0899103	MIIP
ENSG00000120949	29.8692	22.3303	38.74	16.9352	21.7887	18.7457	-0.673471	0.362971	TNFRSF8
ENSG00000028137	35.0639	44.6607	20.2924	8.46761	12.8751	14.3349	-1.50353	0.020229	TNFRSF1B
ENSG00000048707	4934.91	5110.46	5577.63	5684.59	5922.56	5757.13	0.151577	0.0882329	VPS13D
ENSG00000162496	589.592	674.164	563.574	620.252	565.516	645.072	0.00299427	0.992217	DHRS3
ENSG00000162493	679.2	624.186	617.072	529.931	569.477	588.835	-0.186588	0.240824	PDPN
ENSG00000116731	2216.82	2226.65	2282.89	2309.54	2334.36	2292.49	0.0440143	0.764249	PRDM2
ENSG00000189337	361.028	390.249	371.719	371.869	409.033	395.865	0.0644844	0.82476	KAZN
ENSG00000175147	18.1813	30.8371	13.8357	14.8183	30.7023	20.9511	0.0713333	0.961712	TMEM51-AS1
ENSG00000171729	216.877	192.466	221.371	225.097	235.714	174.225	0.0142871	0.976309	TMEM51
ENSG00000142621	81.8157	70.1811	64.5666	79.031	85.174	65.0586	0.0924028	0.889235	FHAD1
ENSG00000142634	1063.6	1177.13	1135.45	1012.58	1019.12	946.106	-0.181257	0.140673	EFHD2
ENSG00000132906	387.001	428.53	389.244	383.865	415.966	416.816	0.0113305	0.973202	CASP9
ENSG00000116138	549.334	670.974	665.958	633.659	618.007	627.429	-0.00877613	0.976856	DNAJC16
ENSG00000235084	5.19465	11.6968	4.6119	7.05634	0	20.9511	0.362084	0.881936	NA
ENSG00000197312	4131.04	4194.92	4355.48	4830.06	4764.79	4562.92	0.158875	0.0465425	DDI2
ENSG00000116786	3960.92	4189.6	4104.59	3994.59	3866.5	3981.8	-0.0496081	0.690209	PLEKHM2
ENSG00000237938	6.49331	12.7602	15.6805	9.87888	4.95198	5.51344	-0.769645	0.589456	NA
ENSG00000162461	9.09063	21.267	18.4476	17.6408	17.8271	13.2322	-0.0129382	0.992855	SLC25A34
ENSG00000162458	588.294	635.883	625.374	565.213	568.487	513.852	-0.166307	0.319336	FBLIM1
ENSG00000233954	22.0772	15.9502	21.2147	13.407	19.8079	31.9779	0.117719	0.932654	UQCRHL
ENSG00000179743	427.26	482.761	447.354	457.251	455.582	417.919	-0.0279681	0.929633	SPEN-AS1
ENSG00000065526	26305.7	28426.5	29552.1	27945.9	30178.3	28869.5	0.0454268	0.726954	SPEN
ENSG00000116809	1277.88	1369.59	1402.94	1268.02	1254.83	1253.76	-0.102272	0.459429	ZBTB17
ENSG00000184908	16.8826	8.5068	15.6805	12.7014	15.8463	17.643	0.164067	0.913648	CLCNKB
ENSG00000185519	85.7117	61.6743	118.987	109.373	97.0587	106.961	0.228952	0.660555	FAM131C
ENSG00000142627	1842.8	1924.66	2212.79	2433.73	2371.01	2408.27	0.268695	0.0063558	EPHA2
ENSG00000142632	35.0639	38.2806	44.2742	35.2817	29.7119	30.8752	-0.295079	0.696491	ARHGEF19
ENSG00000132881	166.229	153.122	186.321	162.296	181.242	131.22	-0.0899171	0.845818	CPLANE2
ENSG00000037637	1244.12	1143.1	1234.14	1361.87	1392.5	1424.67	0.206215	0.0500475	FBXO42
ENSG00000055070	4634.92	4231.07	4067.7	4317.77	4164.61	4352.31	-0.0101133	0.958905	SZRD1
ENSG00000157191	1233.73	1157.99	1170.5	1179.11	1182.53	1226.19	0.0107075	0.96331	NECAP2
ENSG00000080947	84.413	77.6245	66.4114	67.7409	93.0971	87.1123	0.11602	0.853853	CROCCP3
ENSG00000233421	48.0505	21.267	35.9728	38.8099	29.7119	39.6967	0.0514251	0.964644	LINC01783
ENSG00000219481	710.368	964.458	835.676	856.64	856.692	838.042	0.0211009	0.945279	NBPF1
ENSG00000215908	1109.06	1282.4	1263.66	1167.12	1254.83	1088.35	-0.0596481	0.771223	CROCCP2
ENSG00000186301	44.1545	32.9638	38.74	45.1606	31.6926	23.1564	-0.188405	0.841015	NA
ENSG00000236698	70.1277	56.3575	35.9728	43.0437	19.8079	40.7994	-0.629915	0.2998	NA
ENSG00000058453	1444.11	1636.5	1732.23	1666.71	1729.23	1660.65	0.0689454	0.68671	CROCC
ENSG00000228549	129.866	165.883	112.53	113.607	124.79	99.2419	-0.270307	0.488907	LOC112267871
ENSG00000235241	6.49331	10.6335	14.7581	10.5845	16.8367	7.71881	0.120572	0.949278	NA
ENSG00000117122	235.058	196.72	228.75	177.82	190.156	198.484	-0.223792	0.420351	MFAP2
ENSG00000159363	5080.36	5663.4	5351.65	4890.75	4967.82	4587.18	-0.156039	0.0819041	ATP13A2
ENSG00000117118	1620.73	1444.03	1412.16	1236.98	1223.14	1398.21	-0.214308	0.0742465	SDHB
ENSG00000117115	161.034	159.502	151.27	160.179	133.703	112.474	-0.204218	0.590341	PADI2
ENSG00000179051	14134.6	14371.2	14881.7	16003.1	17008.1	16376	0.186588	0.00533316	RCC2
ENSG00000074964	646.734	632.693	616.15	622.369	587.304	570.089	-0.0876815	0.669397	ARHGEF10L
ENSG00000117148	20.7786	30.8371	33.2057	38.1042	42.587	27.5672	0.344754	0.671942	ACTL8
ENSG00000009709	16.8826	12.7602	7.37904	12.7014	8.91356	8.8215	-0.24858	0.881262	PAX7
ENSG00000159423	855.818	797.512	770.187	973.775	920.077	889.869	0.203792	0.116161	ALDH4A1
ENSG00000169991	762.314	757.105	904.855	914.502	897.298	908.614	0.163708	0.286986	IFFO2
ENSG00000272084	33.7652	39.3439	47.9638	54.3338	84.1836	37.4914	0.533031	0.364002	NA
ENSG00000127481	24035.6	23780.8	27992.4	28495.6	29958.5	28573.9	0.198935	0.023905	UBR4
ENSG00000127463	6162.15	6323.74	6886.49	7222.87	7423.01	7442.04	0.188502	0.0163275	EMC1
ENSG00000053372	3867.41	3788.72	3856.47	3614.96	3673.38	3882.56	-0.044091	0.740679	MRTO4
ENSG00000211454	18.1813	32.9638	56.2652	31.7535	50.5102	41.9021	0.180045	0.861455	AKR7L
ENSG00000162482	35.0639	52.1041	37.8176	23.2859	19.8079	39.6967	-0.611421	0.350926	AKR7A3
ENSG00000270728	70.1277	55.2942	50.7309	64.9183	47.539	45.2102	-0.139353	0.853112	NA
ENSG00000053371	1151.91	1104.82	1235.07	1294.13	1280.58	1279.12	0.141518	0.259155	AKR7A2
ENSG00000040487	824.65	847.49	914.078	872.164	842.826	834.734	-0.0213671	0.931392	SLC66A1
ENSG00000077549	4776.48	4844.62	4623.89	4198.52	4132.92	4260.78	-0.177773	0.0164701	CAPZB
ENSG00000173436	394.793	351.969	343.125	213.101	257.503	238.18	-0.622364	0.000165567	MICOS10
ENSG00000158747	237.655	225.43	243.508	218.747	245.618	200.689	-0.0869644	0.811887	NBL1
ENSG00000158748	71.4264	61.6743	95.9275	98.7888	91.1164	76.0854	0.214955	0.691501	HTR6
ENSG00000162542	312.977	292.421	285.938	278.725	313.955	314.266	0.0236761	0.951811	TMCO4
ENSG00000169914	1594.76	1540.79	1518.24	1549.57	1627.22	1625.36	0.0451442	0.790468	OTUD3
ENSG00000162545	290.9	190.34	124.521	96.6719	105.972	117.988	-0.912658	0.00301627	CAMK2N1
ENSG00000090432	1460.99	1482.31	1521.93	1590.5	1513.32	1468.78	0.0350605	0.849605	MUL1
ENSG00000183114	23.3759	11.6968	11.9909	23.2859	17.8271	23.1564	0.474908	0.651758	FAM43B
ENSG00000158828	1428.53	1521.65	1437.99	1445.84	1532.14	1325.43	-0.0275512	0.895228	PINK1
ENSG00000117242	141.554	132.919	152.193	153.828	165.396	152.171	0.141734	0.712787	PINK1-AS
ENSG00000244038	9154.27	9058.68	9165.69	10280.4	10175.3	10083	0.157694	0.0162271	DDOST
ENSG00000117245	149.346	142.489	123.599	139.01	138.655	129.014	-0.0242226	0.965141	KIF17
ENSG00000189410	290.9	330.702	329.29	337.293	352.581	262.44	0.00359114	0.992535	SH2D5
ENSG00000127483	4563.5	4815.91	4636.8	4455.37	4965.84	4749.27	0.0150026	0.932618	HP1BP3
ENSG00000075151	11301	12104.1	13238.9	12963.2	13308.9	13971	0.134616	0.171729	EIF4G3
ENSG00000117298	4373.89	4620.25	4906.14	4942.97	5079.74	4931.22	0.104549	0.2998	ECE1
ENSG00000227001	9.09063	10.6335	12.9133	8.46761	9.90395	11.0269	-0.169478	0.925437	NA
ENSG00000187952	36.3625	31.9005	29.5162	18.3465	19.8079	15.4376	-0.858054	0.178802	NA
ENSG00000142794	440.246	450.86	443.665	409.973	442.707	454.307	-0.033435	0.911702	NBPF3
ENSG00000162551	61.0371	64.8643	44.2742	34.5761	40.6062	29.7726	-0.689252	0.155488	ALPL
ENSG00000076864	215.578	265.837	198.312	186.287	207.983	211.716	-0.168436	0.608917	RAP1GAP
ENSG00000090686	3810.27	4047.11	4387.76	4487.83	4551.86	4777.94	0.172951	0.0622545	USP48
ENSG00000142798	1368.79	1407.88	1447.21	1432.44	1460.83	1247.14	-0.0279483	0.89765	HSPG2
ENSG00000218510	131.165	152.059	129.133	88.9099	152.521	136.733	-0.135945	0.797036	LINC00339
ENSG00000070831	5037.51	3955.66	3498.59	3080.09	3136.58	3294.83	-0.392311	0.00134689	CDC42
ENSG00000162552	12.9866	4.2534	10.1462	11.9958	9.90395	6.61612	0.0853818	0.968331	WNT4
ENSG00000184677	2637.58	2552.04	2796.66	2703.99	2851.35	2578.08	0.0260825	0.884513	ZBTB40
ENSG00000070886	142.853	141.426	129.133	115.018	125.78	112.474	-0.224783	0.537935	EPHA8
ENSG00000133216	920.751	827.286	909.467	1004.82	880.461	929.565	0.0853878	0.651268	EPHB2
ENSG00000004487	8546.49	8882.16	9589.06	10800.4	11050.8	10549.4	0.261714	0.000255995	KDM1A
ENSG00000169641	2489.53	2459.53	2430.47	2806.31	2557.2	2653.07	0.120663	0.242905	LUZP1
ENSG00000179546	27.2719	40.4073	35.9728	36.693	25.7503	26.4645	-0.215646	0.818093	HTR1D
ENSG00000261326	11.688	19.1403	10.1462	14.8183	7.92316	19.8484	0.0525913	0.975799	NA
ENSG00000125944	12569.7	12206.2	13472.3	12662.6	13327.7	14139.8	0.068845	0.569636	HNRNPR
ENSG00000125945	568.814	499.774	509.154	586.382	533.823	538.111	0.0767433	0.750352	ZNF436
ENSG00000249087	51.9465	47.8507	35.0504	45.1606	32.683	33.0806	-0.261042	0.728653	ZNF436-AS1
ENSG00000204219	23.3759	30.8371	20.2924	10.5845	1.98079	8.8215	-1.77152	0.0251795	TCEA3
ENSG00000088280	690.888	647.58	666.881	691.521	736.854	709.028	0.0919844	0.630327	ASAP3
ENSG00000007968	1246.72	1262.2	1355.9	1356.93	1318.22	1319.92	0.0470685	0.797361	E2F2
ENSG00000117318	538.945	455.114	459.345	422.675	449.639	477.464	-0.106061	0.660021	ID3
ENSG00000142676	11984.1	11955.2	11727.1	7306.84	9363.2	10186.6	-0.409899	0.000145661	RPL11
ENSG00000011007	5692.03	6096.18	6239.9	6207.46	6375.17	6333.84	0.068643	0.536686	ELOA
ENSG00000236810	15.5839	19.1403	16.6028	11.9958	21.7887	17.643	-0.0139317	0.992217	ELOA-AS1
ENSG00000057757	2344.08	2365.95	2971.91	2649.66	2804.8	2647.55	0.0752221	0.684735	PITHD1
ENSG00000011009	1522.03	1423.83	1316.24	1163.59	1335.05	1333.15	-0.154012	0.266632	LYPLA2
ENSG00000117308	720.757	719.888	719.456	765.613	759.633	797.243	0.10388	0.543642	GALE
ENSG00000117305	498.686	427.467	467.647	501.706	451.62	417.919	-0.017777	0.959905	HMGCL
ENSG00000179163	867.506	908.101	852.279	872.869	780.431	760.854	-0.11913	0.481923	FUCA1
ENSG00000189266	1471.38	1303.67	1250.75	1282.84	1223.14	1120.33	-0.146799	0.309313	PNRC2
ENSG00000188529	5118.03	4753.17	4318.58	4259.21	4151.74	4307.1	-0.157039	0.117658	SRSF10
ENSG00000185436	346.743	406.2	460.268	354.228	466.476	288.904	-0.131403	0.701812	IFNLR1
ENSG00000158055	46.7518	34.0272	43.3519	38.1042	57.4429	44.1075	0.166358	0.841937	GRHL3
ENSG00000001460	433.753	462.557	476.87	364.813	414.976	447.691	-0.168667	0.422947	STPG1
ENSG00000001461	1999.94	1903.4	1909.33	1982.83	1922.36	1985.94	0.0202015	0.911702	NIPAL3
ENSG00000117602	499.985	448.734	524.834	485.476	497.178	452.102	-0.0379617	0.897205	RCAN3
ENSG00000133226	7198.48	7657.18	7583.81	7740.1	7884.54	7835.7	0.0637582	0.537466	SRRM1
ENSG00000169504	3528.46	3536.7	3020.79	3003.88	2756.27	2722.54	-0.247941	0.0122006	CLIC4
ENSG00000020633	1048.02	1093.12	1046.9	1132.54	1013.17	1053.07	0.00660237	0.978462	RUNX3
ENSG00000117614	722.056	647.58	671.493	577.209	699.219	702.412	-0.0473648	0.862203	SYF2
ENSG00000117616	614.267	643.327	580.177	575.797	594.237	545.83	-0.0972927	0.63844	RSRP1
ENSG00000183726	1851.89	1888.51	1746.99	1534.05	1673.77	1615.44	-0.186569	0.0674431	TMEM50A
ENSG00000204178	1002.57	980.409	952.818	853.111	886.404	937.284	-0.134294	0.346075	MACO1
ENSG00000157978	970.1	1004.87	1086.56	996.355	911.164	899.793	-0.124646	0.421983	LDLRAP1
ENSG00000117643	266.226	267.964	259.189	323.886	313.955	253.618	0.173625	0.518601	MAN1C1
ENSG00000162430	5555.67	6187.63	5852.5	5137.72	5538.29	5038.18	-0.16354	0.0683341	SELENON
ENSG00000228172	42.8558	26.5837	25.8266	25.4028	37.635	26.4645	-0.0805684	0.94435	NA
ENSG00000117640	1141.52	1049.53	1133.6	954.017	869.567	979.186	-0.245953	0.0326569	MTFR1L
ENSG00000127423	457.129	274.344	277.636	297.072	309.003	320.882	-0.116275	0.770686	AUNIP
ENSG00000182749	144.151	116.968	183.554	121.369	135.684	117.988	-0.250513	0.519947	PAQR7
ENSG00000117632	5794.63	5127.47	5194.84	4123.72	4625.15	4833.08	-0.247268	0.00882078	STMN1
ENSG00000158006	384.404	417.896	315.454	306.245	352.581	299.931	-0.219187	0.34611	PAFAH2
ENSG00000158008	7.79197	11.6968	16.6028	22.5803	10.8943	17.643	0.493189	0.689748	EXTL1
ENSG00000158022	77.9197	82.9413	47.0414	0	0	6.61612	-5.0319	0.0158246	TRIM63
ENSG00000175087	525.958	524.231	437.208	501	474.399	457.615	-0.0484472	0.869205	PDIK1L
ENSG00000236782	27.2719	43.5973	33.2057	18.3465	29.7119	31.9779	-0.402048	0.625866	ZNF593OS
ENSG00000142684	29.8692	32.9638	23.9819	42.338	30.7023	19.8484	0.121357	0.913211	ZNF593
ENSG00000142675	75.3224	71.2444	83.9366	68.4465	70.3181	73.8801	-0.121296	0.845412	CNKSR1
ENSG00000130695	2559.66	2419.12	2483.05	2700.46	2657.23	2775.46	0.124514	0.199829	CEP85
ENSG00000142669	199.994	168.009	164.184	135.482	127.761	147.76	-0.369691	0.168397	SH3BGRL3
ENSG00000158062	611.67	672.037	661.346	517.935	667.526	682.563	-0.064434	0.820851	UBXN11
ENSG00000176092	40.2585	46.7874	35.0504	39.5155	45.5582	34.1833	-0.0293384	0.976309	CRYBG2
ENSG00000117682	1058.41	1156.92	1074.57	1072.56	1060.71	1016.68	-0.0622175	0.728224	DHDDS
ENSG00000198830	13832	11997.8	11435.7	9828.78	10072.3	10424.8	-0.297024	0.00050004	HMGN2
ENSG00000117676	1359.7	1554.62	1462.89	1487.48	1447.96	1433.49	-0.00333118	0.989496	RPS6KA1
ENSG00000260063	27.2719	28.7104	28.5938	39.5155	40.6062	30.8752	0.396057	0.59089	LOC101928728
ENSG00000117713	9299.72	9902.98	10506.8	10653.7	10938.9	10198.8	0.0973869	0.340718	ARID1A
ENSG00000060642	157.138	175.453	149.426	154.534	164.406	156.582	-0.019722	0.970359	PIGV
ENSG00000204160	1228.53	1484.44	1414.93	1057.04	1084.48	1125.84	-0.340167	0.001574	ZDHHC18
ENSG00000175793	215.578	216.923	251.81	171.469	173.319	148.863	-0.470918	0.0290549	SFN
ENSG00000142751	1309.05	1373.85	1295.02	1247.56	1312.27	1336.46	-0.0312121	0.873758	GPN2
ENSG00000198746	902.57	817.716	970.344	812.185	904.231	862.302	-0.0636589	0.771773	GPATCH3
ENSG00000090273	7467.3	7971.93	7862.37	7380.23	8113.32	8215.02	0.0241937	0.879811	NUDC
ENSG00000175707	96.101	89.3214	160.494	137.599	146.578	101.447	0.151569	0.794354	KDF1
ENSG00000253368	189.605	257.331	355.116	211.69	285.234	314.266	0.00380628	0.994573	TRNP1
ENSG00000158246	31.1679	28.7104	24.9043	27.5197	23.7695	35.286	0.030515	0.979094	TENT5B
ENSG00000090020	1023.35	1073.98	1059.81	865.107	906.212	831.426	-0.278862	0.00957403	SLC9A1
ENSG00000225159	20.7786	15.9502	15.6805	6.35071	13.8655	7.71881	-0.916276	0.363842	NPM1P39
ENSG00000142784	2233.7	2571.18	2365.9	2251.68	2309.6	2011.3	-0.125437	0.335231	WDTC1
ENSG00000186501	1059.71	1164.37	1282.11	939.904	907.202	989.111	-0.309029	0.00771304	TMEM222
ENSG00000241547	19.4799	17.0136	17.5252	11.2901	14.8559	13.2322	-0.460838	0.680454	NA
ENSG00000142765	77.9197	87.1947	85.7813	84.6761	74.2796	88.215	-0.0241822	0.971463	SYTL1
ENSG00000142733	736.341	698.621	775.721	883.454	897.298	782.908	0.21465	0.120966	MAP3K6
ENSG00000181773	45.4532	65.9277	51.6533	65.624	65.3661	65.0586	0.261896	0.651297	GPR3
ENSG00000158195	5803.72	5872.88	5728.9	5819.36	5741.32	5284.08	-0.0465965	0.719691	WASF2
ENSG00000126705	1118.15	1108.01	1261.82	997.766	1125.09	1004.55	-0.159694	0.258763	AHDC1
ENSG00000126709	123.373	130.792	96.8499	114.313	131.723	122.398	0.0722059	0.893414	IFI6
ENSG00000009780	368.82	339.209	290.55	275.903	247.599	271.261	-0.323447	0.10702	FAM76A
ENSG00000117758	896.077	686.924	693.63	700.695	675.45	741.006	-0.10146	0.660807	STX12
ENSG00000117751	2524.6	2097.99	2131.62	2179	2219.48	2370.78	0.00412916	0.986867	PPP1R8
ENSG00000130775	38.9599	41.4706	35.0504	26.8141	54.4717	28.6699	-0.076408	0.943947	THEMIS2
ENSG00000117748	2020.72	1785.36	1779.27	1794.43	1750.03	1882.29	-0.0403704	0.830573	RPA2
ENSG00000130768	458.428	459.367	432.596	563.096	502.13	532.598	0.2459	0.117496	SMPDL3B
ENSG00000158156	332.457	355.159	360.651	479.125	402.1	314.266	0.194868	0.464225	XKR8
ENSG00000158161	1215.55	1266.45	1238.76	1212.28	1243.94	1199.72	-0.0257521	0.897205	EYA3
ENSG00000228589	49.3491	48.9141	32.2833	5.64507	5.94237	12.1296	-2.49552	1.53e-05	NA
ENSG00000169403	28.5706	21.267	27.6714	16.9352	27.7311	16.5403	-0.344104	0.727891	PTAFR
ENSG00000126698	2655.76	2425.5	2376.05	2282.02	2229.38	2318.95	-0.125506	0.247156	DNAJC8
ENSG00000130770	1216.85	1053.78	1041.37	792.427	1030.01	1055.27	-0.204784	0.235682	ATP5IF1
ENSG00000270605	16.8826	15.9502	18.4476	20.4634	15.8463	25.3618	0.260055	0.829931	NA
ENSG00000130766	2064.87	2188.37	2198.03	2131.72	2056.06	1844.8	-0.0958951	0.487411	SESN2
ENSG00000130772	337.652	296.675	267.49	278.725	255.522	282.288	-0.137841	0.632116	MED18
ENSG00000204138	1323.34	1229.23	1196.33	1112.08	1182.53	1223.98	-0.0916205	0.56441	PHACTR4
ENSG00000180198	6384.22	6623.61	6585.79	6709.87	7080.34	6916.06	0.0791873	0.407265	RCC1
ENSG00000242125	1028.54	901.721	819.073	698.578	754.681	832.529	-0.266233	0.0688415	SNHG3
ENSG00000200087	58.4398	26.5837	31.3609	32.4592	11.8847	19.8484	-0.822562	0.256127	SNORA73B
ENSG00000279443	124.672	73.3711	92.238	94.5549	95.0779	99.2419	0.000740819	0.998732	NA
ENSG00000180098	468.817	413.643	384.632	358.462	380.312	358.373	-0.204096	0.305751	TRNAU1AP
ENSG00000197989	315.575	303.055	313.609	261.79	345.648	295.52	-0.0501242	0.891126	SNHG12
ENSG00000120656	319.471	256.267	193.7	177.82	223.829	220.537	-0.303853	0.309045	TAF12
ENSG00000188060	25.9732	10.6335	8.30142	13.407	4.95198	13.2322	-0.47379	0.749243	RAB42
ENSG00000229388	14.2853	3.19005	7.37904	7.05634	12.8751	6.61612	0.115286	0.959905	TAF12-DT
ENSG00000162419	789.586	828.35	879.95	793.133	817.076	846.864	-0.0271444	0.911313	GMEB1
ENSG00000198492	6702.39	6539.6	7103.25	7668.83	7708.25	8001.1	0.199978	0.0059029	YTHDF2
ENSG00000116329	28.5706	19.1403	12.9133	13.407	18.8175	12.1296	-0.433802	0.70031	OPRD1
ENSG00000159023	3477.82	3443.13	3395.28	3590.27	3481.24	3416.13	0.0246047	0.871209	EPB41
ENSG00000253304	45.4532	68.0544	101.462	89.6155	88.1452	86.0096	0.27929	0.622478	TMEM200B
ENSG00000116350	5524.51	5245.5	5566.56	5605.56	5632.38	5614.88	0.0448692	0.708377	SRSF4
ENSG00000116353	523.361	556.132	493.473	498.178	454.591	437.767	-0.173589	0.350466	MECR
ENSG00000060656	2277.85	2532.9	2471.06	2602.38	2450.24	2369.68	0.0277292	0.879978	PTPRU
ENSG00000162511	31.1679	40.4073	28.5938	17.6408	10.8943	18.7457	-1.07897	0.0853959	LAPTM5
ENSG00000162512	1410.35	1497.2	1444.45	1400.68	1426.17	1264.78	-0.0881426	0.563822	SDC3
ENSG00000134644	6768.62	6641.68	6654.97	6933.56	6791.14	6742.93	0.0289881	0.822568	PUM1
ENSG00000084628	64.9331	71.2444	79.3247	79.031	68.3373	56.2371	-0.0770832	0.913433	NKAIN1
ENSG00000060688	2522	2286.2	2456.3	2612.26	2692.88	2647.55	0.130807	0.196519	SNRNP40
ENSG00000121766	646.734	511.471	463.035	394.449	396.158	448.794	-0.384692	0.0267393	ZCCHC17
ENSG00000121769	85.7117	102.082	48.8861	17.6408	25.7503	27.5672	-1.75095	3.18e-05	FABP3
ENSG00000168528	312.977	272.218	284.093	196.166	269.387	258.029	-0.270048	0.27671	SERINC2
ENSG00000142910	212.981	158.439	118.065	9.17324	7.92316	15.4376	-3.93627	2.25e-26	TINAGL1
ENSG00000162517	2007.73	1992.72	1782.04	1671.65	1635.14	1711.37	-0.203419	0.0437526	PEF1
ENSG00000084636	32.4665	21.267	25.8266	7.76197	20.7983	12.1296	-0.983274	0.212347	COL16A1
ENSG00000121753	920.751	936.811	933.448	960.368	911.164	854.583	-0.0318564	0.887718	ADGRB2
ENSG00000184007	4068.71	3825.93	3523.49	3094.2	3158.37	3155.89	-0.278461	0.000711724	PTP4A2
ENSG00000121774	11267.2	11350.2	12032.4	13555.9	14268.6	14561	0.290271	8.93e-06	KHDRBS1
ENSG00000121775	598.683	552.942	536.825	462.896	489.255	456.513	-0.25923	0.0819493	TMEM39B
ENSG00000025800	4972.58	5098.76	5275.09	5678.94	5370.91	5520.05	0.110534	0.213702	KPNA6
ENSG00000084652	7093.29	7667.82	8340.16	7871.35	8042.01	8189.66	0.0604605	0.655659	TXLNA
ENSG00000160050	322.068	337.082	332.057	236.387	277.311	262.44	-0.357629	0.0502581	CCDC28B
ENSG00000224066	7.79197	8.5068	11.0686	12.7014	7.92316	16.5403	0.42715	0.779334	NA
ENSG00000160051	451.934	450.86	419.683	438.904	383.283	414.61	-0.0928172	0.708084	IQCC
ENSG00000160055	123.373	86.1313	130.056	95.2606	105.972	116.885	-0.0996998	0.861599	TMEM234
ENSG00000084623	4434.93	3846.14	3420.18	3452.67	3473.32	3583.73	-0.153859	0.234278	EIF3I
ENSG00000220785	9.09063	14.8869	11.9909	7.05634	12.8751	8.8215	-0.342611	0.830491	MTMR9LP
ENSG00000182866	10.3893	30.8371	31.3609	12.7014	23.7695	23.1564	-0.31935	0.790853	LCK
ENSG00000116478	8769.86	8871.53	8973.83	9283.32	9642.49	10088.5	0.124022	0.122508	HDAC1
ENSG00000175130	3628.46	3892.92	4501.21	4535.82	5037.15	4545.28	0.230613	0.0300455	MARCKSL1
ENSG00000162526	48.0505	20.2036	25.8266	22.5803	15.8463	18.7457	-0.693254	0.375909	TSSK3
ENSG00000225828	94.8023	112.715	107.918	106.551	169.358	149.965	0.421273	0.214555	FAM229A
ENSG00000160058	2097.34	2137.33	1959.13	2078.8	2096.67	2042.18	0.00649219	0.97353	BSDC1
ENSG00000273274	89.6077	90.3847	72.868	113.607	103.991	112.474	0.390802	0.268056	ZBTB8B
ENSG00000160062	340.249	303.055	274.869	331.648	304.051	312.061	0.0526031	0.879978	ZBTB8A
ENSG00000176261	280.511	210.543	204.768	191.227	213.925	221.64	-0.147595	0.671001	ZBTB8OS
ENSG00000162521	8912.72	8271.8	7969.36	9210.64	9156.2	9356.3	0.140774	0.0899103	RBBP4
ENSG00000162520	9.09063	13.8235	8.30142	14.8183	9.90395	8.8215	0.121937	0.948227	SYNC
ENSG00000162522	2150.58	2304.28	2190.65	2026.58	2103.6	1964.99	-0.124846	0.243152	KIAA1522
ENSG00000134684	7149.13	7092.54	7286.8	8066.81	7689.43	7647.14	0.120732	0.126835	YARS1
ENSG00000116497	762.314	751.788	741.593	816.418	830.942	791.73	0.113807	0.481878	S100PBP
ENSG00000160097	42.8558	47.8507	35.0504	28.2254	33.6734	22.0537	-0.575045	0.351023	FNDC5
ENSG00000121905	20.7786	31.9005	16.6028	12.7014	28.7215	19.8484	-0.190498	0.881262	HPCA
ENSG00000121900	141.554	108.462	114.375	136.187	119.838	145.555	0.145904	0.744726	TMEM54
ENSG00000116514	1076.59	1114.39	1198.17	1036.58	1054.77	1176.57	-0.0560513	0.783462	RNF19B
ENSG00000004455	4588.17	4628.76	4273.39	3478.78	3763.5	4136.18	-0.246441	0.00762709	AK2
ENSG00000142920	48.0505	54.2308	71.0233	44.4549	41.5966	29.7726	-0.578493	0.256508	AZIN2
ENSG00000278997	1.29866	5.31675	9.2238	9.17324	9.90395	11.0269	0.874546	0.582081	NA
ENSG00000116525	351.937	351.969	346.815	283.665	301.08	294.418	-0.258364	0.168066	TRIM62
ENSG00000160094	755.821	746.472	815.384	592.027	713.085	682.563	-0.22619	0.127141	ZNF362
ENSG00000225313	15.5839	13.8235	21.2147	9.87888	7.92316	14.3349	-0.673287	0.542252	NA
ENSG00000134686	1854.49	1813.01	1910.25	1708.34	1662.87	1663.96	-0.147464	0.147356	PHC2
ENSG00000121903	235.058	272.218	234.284	269.552	319.898	248.105	0.175407	0.539643	ZSCAN20
ENSG00000121904	42.8558	31.9005	39.6623	55.7451	34.6638	39.6967	0.201101	0.811588	CSMD2
ENSG00000163866	916.855	964.458	904.855	815.007	868.577	809.373	-0.160662	0.236157	SMIM12
ENSG00000116544	94.8023	127.602	114.375	98.0831	88.1452	112.474	-0.180456	0.699403	DLGAP3
ENSG00000241014	6.49331	19.1403	12.9133	21.169	12.8751	17.643	0.415035	0.747533	GPR199P
ENSG00000243749	59.7384	34.0272	39.6623	40.9268	53.4813	43.0048	0.051517	0.959216	TMEM35B
ENSG00000163867	316.873	311.561	321.911	448.078	343.667	403.584	0.33422	0.0699725	ZMYM6
ENSG00000197056	799.976	699.684	769.265	882.748	847.778	914.128	0.221827	0.0881197	ZMYM1
ENSG00000116560	26621.3	28858.3	32633.8	37247.6	39299.9	37547.6	0.372607	4.13e-06	SFPQ
ENSG00000146463	6251.76	5960.08	6378.26	7263.09	7170.46	7211.58	0.219494	0.00117255	ZMYM4
ENSG00000142687	3702.48	3840.82	3842.63	4036.23	3665.45	3584.84	-0.0118488	0.951406	KIAA0319L
ENSG00000020129	3573.92	3871.66	4135.95	3931.09	4207.2	3912.33	0.0561531	0.704144	NCDN
ENSG00000116819	15.5839	24.457	30.4385	19.7578	5.94237	22.0537	-0.569293	0.594642	TFAP2E
ENSG00000126067	3418.08	3116.68	3071.53	2701.17	2801.83	2862.58	-0.19915	0.0245535	PSMB2
ENSG00000142686	659.72	632.693	739.749	704.223	790.335	744.314	0.13632	0.448067	C1orf216
ENSG00000092853	4192.08	4320.39	4335.19	4351.64	4704.38	4838.59	0.11189	0.256707	CLSPN
ENSG00000134698	1420.74	1347.26	1363.28	1374.57	1355.85	1305.58	-0.0320051	0.867024	AGO4
ENSG00000092847	2964.84	3092.22	2897.2	2936.14	2856.3	2847.14	-0.0510275	0.702256	AGO1
ENSG00000126070	1050.62	988.915	919.613	992.827	966.626	985.803	-0.00420639	0.98746	AGO3
ENSG00000092850	36.3625	32.9638	26.749	22.5803	37.635	27.5672	-0.1323	0.899162	TEKT2
ENSG00000116863	1654.5	1774.73	1794.03	1615.9	1531.15	1596.69	-0.139654	0.210986	ADPRS
ENSG00000054116	2081.75	2158.6	1950.83	1448.67	1530.16	1663.96	-0.416621	4.18e-06	TRAPPC3
ENSG00000116871	6412.79	6824.58	7058.97	6966.72	7183.34	6971.19	0.0568749	0.632808	MAP7D1
ENSG00000054118	17416.4	17763.3	20502.7	20488.8	21447	22220.3	0.204019	0.0220931	THRAP3
ENSG00000214193	131.165	147.806	156.805	140.421	136.675	148.863	-0.0387187	0.941226	SH3D21
ENSG00000142694	27.2719	63.801	67.3337	75.5028	54.4717	69.4693	0.318715	0.632808	EVA1B
ENSG00000116883	42.8558	43.5973	49.8085	50.1	28.7215	35.286	-0.244075	0.754343	NA
ENSG00000196182	2384.34	2606.27	2479.36	2132.43	2079.83	1992.56	-0.267335	0.00150708	STK40
ENSG00000181817	398.689	424.277	376.331	286.487	326.83	382.633	-0.27378	0.176351	LSM10
ENSG00000116885	66.2317	77.6245	77.4799	53.6282	50.5102	55.1344	-0.478939	0.257055	OSCP1
ENSG00000116898	1202.56	1001.68	943.595	819.947	889.375	951.619	-0.24163	0.10009	MRPS15
ENSG00000163873	25.9732	24.457	26.749	20.4634	19.8079	15.4376	-0.462193	0.604886	GRIK3
ENSG00000233621	22.0772	13.8235	13.8357	7.05634	12.8751	20.9511	-0.300982	0.834945	ZC3H12A-DT
ENSG00000163874	236.356	253.077	273.024	299.189	301.08	239.283	0.139908	0.645106	ZC3H12A
ENSG00000163875	1103.86	1049.53	868.882	864.402	929.981	849.069	-0.190491	0.219539	MEAF6
ENSG00000163877	792.184	845.363	828.297	843.233	928	976.981	0.152711	0.307749	SNIP1
ENSG00000134697	5338.8	5516.66	6103.39	6335.18	6663.38	7300.89	0.258287	0.0039222	GNL2
ENSG00000116922	1198.66	1213.28	1108.7	1259.56	1203.33	1233.91	0.0721924	0.660482	C1orf109
ENSG00000134690	1662.29	1789.62	1835.54	1852.99	1643.07	1797.38	0.00123354	0.995012	CDCA8
ENSG00000183317	215.578	263.711	188.166	198.989	222.839	245.899	-0.00248664	0.995164	EPHA10
ENSG00000185090	1212.95	1303.67	1266.43	1145.24	1257.8	1257.06	-0.0503156	0.791804	MANEAL
ENSG00000196449	971.399	768.802	864.27	1014	961.674	951.619	0.171937	0.264639	YRDC
ENSG00000197982	433.753	514.661	767.42	547.572	604.141	572.295	0.00103471	0.99779	C1orf122
ENSG00000188786	1197.37	1185.64	1213.85	1164.3	1211.25	1243.83	0.0074835	0.973202	MTF1
ENSG00000204084	979.191	1054.84	995.248	1069.04	997.328	957.133	-0.00100266	0.996377	INPP5B
ENSG00000183431	5381.65	4955.21	4872.93	4969.78	5071.81	5678.84	0.0475354	0.765957	SF3A3
ENSG00000183386	449.337	388.123	385.555	409.973	399.129	373.811	-0.0424124	0.892439	FHL3
ENSG00000183520	948.023	649.707	698.242	641.421	684.363	733.287	-0.154961	0.511187	UTP11
ENSG00000185668	19.4799	19.1403	31.3609	23.2859	19.8079	15.4376	-0.25687	0.823464	POU3F1
ENSG00000215895	87.0103	69.1177	46.119	6.35071	2.97119	7.71881	-3.55901	2.83e-11	HSPA5P1
ENSG00000116954	625.955	672.037	689.94	695.049	632.863	691.385	0.021341	0.939306	RRAGC
ENSG00000228436	19.4799	6.3801	14.7581	12.7014	15.8463	11.0269	-0.0250127	0.989935	LOC105378663
ENSG00000214114	579.203	476.381	402.158	433.259	415.966	465.334	-0.144512	0.580379	MYCBP
ENSG00000174574	2079.16	1804.5	1888.11	2135.25	2030.31	2001.38	0.0977245	0.473889	AKIRIN1
ENSG00000168653	1275.29	1000.61	1018.31	725.392	982.472	1055.27	-0.255356	0.182741	NDUFS5
ENSG00000127603	16382.6	17496.4	19871.8	18100.9	20234.8	19493.3	0.105123	0.401815	MACF1
ENSG00000183682	16.8826	15.9502	17.5252	24.6972	7.92316	13.2322	-0.108339	0.946746	BMP8A
ENSG00000182109	50.6478	57.4209	60.8771	47.2775	67.3469	51.8263	-0.0318097	0.970766	NA
ENSG00000243970	28.5706	13.8235	27.6714	26.1085	12.8751	27.5672	-0.0677904	0.962759	PPIEL
ENSG00000090621	13307.4	14620	16383.3	14716	16182.1	15930.5	0.0792486	0.584203	PABPC4
ENSG00000163909	375.313	363.666	368.03	366.224	380.312	349.552	-0.013049	0.970766	HEYL
ENSG00000116981	29.8692	39.3439	33.2057	33.1648	39.6158	26.4645	-0.0455047	0.967644	NT5C1A
ENSG00000116983	80.517	104.208	98.6946	105.139	96.0683	88.215	0.0298692	0.964644	HPCAL4
ENSG00000084072	1135.03	1041.02	1057.05	1085.97	1035.95	1186.49	0.0334067	0.880964	PPIE
ENSG00000116985	631.15	557.195	563.574	601.2	639.795	540.317	0.027721	0.926591	BMP8B
ENSG00000198754	66.2317	44.6607	71.0233	73.3859	57.4429	62.8532	0.0955779	0.899193	OXCT2
ENSG00000043514	980.49	952.761	898.398	970.247	964.645	920.744	0.014685	0.953164	TRIT1
ENSG00000116990	202.591	266.901	238.896	265.318	299.099	278.98	0.245635	0.314002	MYCL
ENSG00000168389	429.857	474.254	462.112	502.411	497.178	492.901	0.126151	0.538112	MFSD2A
ENSG00000131236	6566.03	6565.12	6500.93	7487.48	7089.25	7638.32	0.178373	0.0132184	CAP1
ENSG00000131238	2844.07	2503.13	2180.51	2346.94	2356.15	2461.2	-0.0699024	0.706851	PPT1
ENSG00000117000	2259.67	2077.79	2238.62	2680.7	2489.85	2549.41	0.232389	0.00786876	RLF
ENSG00000259943	179.215	85.068	122.677	109.373	103.001	112.474	-0.243877	0.622478	NA
ENSG00000084073	2833.68	2542.47	2776.36	2991.89	2772.12	3031.29	0.10994	0.345912	ZMPSTE24
ENSG00000049089	415.572	394.503	530.368	523.58	516.986	420.124	0.123288	0.660021	COL9A2
ENSG00000084070	1441.51	1458.92	1477.65	1519.94	1465.78	1488.63	0.031493	0.862978	SMAP2
ENSG00000187801	70.1277	81.8779	74.7128	77.6197	52.4909	65.0586	-0.209381	0.713513	ZFP69B
ENSG00000260920	37.6612	64.8643	46.119	49.3944	45.5582	50.7236	-0.0348525	0.970766	NA
ENSG00000187815	229.863	220.113	202.924	201.106	223.829	233.77	0.0113829	0.979729	ZFP69
ENSG00000164002	381.807	307.308	335.746	338.704	404.081	317.574	0.0519933	0.884878	EXO5
ENSG00000238186	18.1813	10.6335	8.30142	16.9352	10.8943	11.0269	0.104274	0.954226	NA
ENSG00000117010	155.839	135.045	137.435	170.763	145.588	168.711	0.184833	0.610721	ZNF684
ENSG00000117016	498.686	499.774	492.551	541.221	527.881	486.285	0.0636106	0.80241	RIMS3
ENSG00000272145	75.3224	96.7648	69.1785	64.9183	52.4909	79.3935	-0.296746	0.57123	NA
ENSG00000066136	1683.07	1598.21	1663.05	1486.07	1496.49	1431.29	-0.162921	0.115935	NFYC
ENSG00000117013	372.716	409.39	415.993	375.397	348.619	367.195	-0.136206	0.552775	KCNQ4
ENSG00000171793	10945.1	11204.5	12228.9	12476.3	12299.7	13037.1	0.13694	0.112346	CTPS1
ENSG00000281207	68.8291	39.3439	32.2833	26.1085	52.4909	31.9779	-0.338863	0.677619	SLFNL1-AS1
ENSG00000171790	19.4799	20.2036	28.5938	17.6408	20.7983	34.1833	0.0618356	0.964593	SLFNL1
ENSG00000010803	1693.45	1555.68	1661.21	1519.94	1455.88	1386.08	-0.168942	0.12649	SCMH1
ENSG00000204060	87.0103	125.475	130.978	156.651	145.588	164.3	0.431144	0.150561	FOXO6
ENSG00000127124	381.807	315.815	353.272	358.462	340.696	282.288	-0.0918525	0.772189	HIVEP3
ENSG00000198815	2009.03	1937.42	1952.68	2150.07	2044.18	2086.28	0.0914628	0.442033	FOXJ3
ENSG00000177181	362.327	407.263	356.961	424.792	334.754	369.4	0.00732334	0.985117	RIMKLA
ENSG00000127125	551.931	531.675	450.121	505.94	520.948	477.464	-0.0234276	0.942754	PPCS
ENSG00000186409	38.9599	23.3937	26.749	23.2859	16.8367	26.4645	-0.410183	0.643644	CCDC30
ENSG00000171960	677.901	610.363	628.141	625.897	750.72	756.444	0.152333	0.409018	PPIH
ENSG00000065978	29558.8	23407.5	21233.2	15590.3	16818.9	19227.6	-0.523005	0.0212119	YBX1
ENSG00000117385	1641.51	1897.02	2150.99	2413.97	2550.27	2218.61	0.334502	0.00377557	P3H1
ENSG00000164008	23.3759	18.0769	14.7581	22.5803	11.8847	11.0269	-0.267288	0.842432	C1orf50
ENSG00000283580	28.5706	23.3937	27.6714	9.17324	24.7599	15.4376	-0.710063	0.402712	NA
ENSG00000228452	15.5839	20.2036	13.8357	15.5239	9.90395	8.8215	-0.510553	0.670416	NA
ENSG00000274386	25.9732	26.5837	22.1371	18.3465	21.7887	23.1564	-0.243633	0.819942	TMEM269
ENSG00000177868	110.386	90.3847	162.339	98.0831	103.991	101.447	-0.266839	0.55903	SVBP
ENSG00000164010	184.41	198.846	162.339	198.283	169.358	201.792	0.0650367	0.881407	ERMAP
ENSG00000228192	45.4532	47.8507	35.0504	30.3423	33.6734	37.4914	-0.340105	0.631285	NA
ENSG00000164011	429.857	306.245	341.281	331.648	384.273	361.681	0.00295379	0.993864	ZNF691
ENSG00000117394	3454.44	3715.34	3437.71	3363.05	3486.19	3364.3	-0.0547829	0.675926	SLC2A1
ENSG00000117395	2518.11	2496.75	2314.25	2334.94	2245.23	2269.33	-0.0962393	0.410791	EBNA1BP2
ENSG00000243710	14.2853	19.1403	22.1371	18.3465	20.7983	22.0537	0.121165	0.927992	CFAP57
ENSG00000066056	41.5572	23.3937	23.0595	1.41127	0	3.30806	-4.26653	1.22e-05	TIE1
ENSG00000117399	6082.93	5890.96	6011.15	6905.33	6952.57	7260.09	0.231496	0.000490045	CDC20
ENSG00000066322	948.023	902.784	867.959	864.402	838.865	945.003	-0.0376923	0.869196	ELOVL1
ENSG00000159479	709.069	650.77	550.661	513.702	545.708	553.549	-0.241983	0.144619	MED8
ENSG00000229431	25.9732	17.0136	23.0595	11.9958	10.8943	14.3349	-0.828073	0.331937	NA
ENSG00000198198	1786.96	1971.45	1951.76	1942.61	1940.18	1866.85	0.00918147	0.965141	SZT2
ENSG00000178922	348.041	363.666	525.757	510.173	553.631	443.28	0.279981	0.228254	HYI
ENSG00000229348	12.9866	18.0769	20.2924	11.9958	16.8367	12.1296	-0.341723	0.789241	NA
ENSG00000142949	18373.5	18586.3	19416.1	21713.8	21371.7	20111.9	0.164819	0.0213419	PTPRF
ENSG00000066135	6206.3	6503.45	7020.23	7826.19	7886.52	7863.26	0.256255	0.000467872	KDM4A
ENSG00000236200	71.4264	71.2444	66.4114	78.3254	77.2508	79.3935	0.170153	0.763978	NA
ENSG00000126091	242.85	224.367	182.631	217.335	185.204	173.122	-0.163209	0.640292	ST3GAL3
ENSG00000117407	25.9732	38.2806	41.5071	38.1042	48.5294	74.9827	0.585959	0.319718	ARTN
ENSG00000117408	2531.09	2540.34	2361.29	2190.29	2537.39	2346.52	-0.0718097	0.635405	IPO13
ENSG00000132768	1914.23	1924.66	1989.57	1671.65	1607.41	1669.47	-0.236399	0.00656692	DPH2
ENSG00000117410	1659.69	1317.49	1351.29	1232.74	1230.07	1165.54	-0.251508	0.0466724	ATP6V0B
ENSG00000117411	2212.92	2138.4	2374.21	2274.26	2354.17	2183.32	0.0179647	0.927808	B4GALT2
ENSG00000159214	89.6077	84.0046	73.7904	76.2085	71.3085	80.4962	-0.113617	0.851636	CCDC24
ENSG00000196517	463.622	475.317	480.56	474.186	417.947	364.99	-0.170116	0.428014	SLC6A9
ENSG00000178028	1737.61	1873.62	1970.2	1917.21	1925.33	2051	0.0761689	0.60931	DMAP1
ENSG00000117419	1573.98	1456.79	1336.53	1150.89	1225.12	1240.52	-0.271406	0.0120243	ERI3
ENSG00000187147	3001.21	3119.87	3018.03	2707.52	2996.94	2965.13	-0.0773486	0.540478	RNF220
ENSG00000126106	114.282	103.145	113.453	101.611	94.0875	59.5451	-0.361768	0.375668	TMEM53
ENSG00000142945	5064.78	5387.99	5585.93	6278.03	5983.97	6462.85	0.222708	0.00399011	KIF2C
ENSG00000225721	11.688	5.31675	5.53428	11.2901	12.8751	12.1296	0.713706	0.604594	NA
ENSG00000142937	18202	16960.4	13870.7	9645.31	10387.3	11290.4	-0.646538	1.03e-11	RPS8
ENSG00000200913	11.688	18.0769	24.9043	9.17324	9.90395	11.0269	-0.883832	0.366052	SNORD46
ENSG00000173846	161.034	113.778	158.649	175.703	156.482	157.684	0.181054	0.644115	PLK3
ENSG00000222009	9.09063	17.0136	0.92238	11.9958	7.92316	15.4376	0.401317	0.83456	BTBD19
ENSG00000117425	118.178	157.376	143.891	122.78	114.886	146.657	-0.134719	0.769721	PTCH2
ENSG00000070785	2427.2	2414.87	2374.21	2249.56	2223.44	2440.25	-0.0625269	0.652715	EIF2B3
ENSG00000126107	1336.32	1532.29	1482.26	1540.4	1593.55	1532.74	0.0993716	0.487409	HECTD3
ENSG00000126088	1719.43	1624.8	1696.26	1951.08	1939.19	2033.36	0.232747	0.00840017	UROD
ENSG00000162415	702.576	789.006	750.817	769.847	798.259	871.123	0.117723	0.50702	ZSWIM5
ENSG00000281912	37.6612	57.4209	27.6714	41.6324	33.6734	37.4914	-0.113857	0.908238	LINC01144
ENSG00000186603	1.29866	8.5068	11.9909	7.05634	6.93277	11.0269	0.150833	0.948772	HPDL
ENSG00000132781	402.585	426.403	411.381	375.397	367.437	385.941	-0.137124	0.529563	MUTYH
ENSG00000132773	1492.16	1475.93	1539.45	1440.9	1493.52	1443.42	-0.0428023	0.806129	TOE1
ENSG00000070759	222.071	198.846	199.234	165.824	177.281	231.564	-0.115073	0.772189	TESK2
ENSG00000280670	61.0371	62.7376	53.498	54.3338	58.4333	45.2102	-0.159386	0.819942	CCDC163
ENSG00000132763	476.609	380.679	399.39	430.437	451.62	460.923	0.098436	0.702496	MMACHC
ENSG00000117450	7684.18	6638.49	6463.12	6205.34	6877.3	7479.53	-0.0156478	0.94569	PRDX1
ENSG00000117448	1407.75	1348.33	1188.95	1225.69	1262.75	1238.32	-0.0801799	0.642175	AKR1A1
ENSG00000132780	9046.48	9219.24	9669.31	9830.89	10979.5	11412.8	0.205348	0.0155899	NASP
ENSG00000159588	20.7786	21.267	11.9909	23.9916	15.8463	25.3618	0.285567	0.810096	CCDC17
ENSG00000159592	2750.57	3107.11	3052.16	2772.44	2756.27	2788.7	-0.100361	0.385041	GPBP1L1
ENSG00000159596	615.566	396.629	439.053	451.606	509.063	523.777	0.0356244	0.929633	TMEM69
ENSG00000197429	640.24	620.996	546.049	671.764	627.911	642.867	0.108316	0.594642	IPP
ENSG00000230896	45.4532	31.9005	32.2833	47.2775	53.4813	55.1344	0.515085	0.3457	NA
ENSG00000086015	3219.38	3348.49	3407.27	3487.95	3452.52	3306.96	0.0387797	0.789241	MAST2
ENSG00000117461	2019.42	2156.47	2269.05	2495.12	2457.17	2497.59	0.20764	0.0211078	PIK3R3
ENSG00000085998	3266.13	3895.05	3826.03	2976.36	3067.25	2892.35	-0.299068	0.00105426	POMGNT1
ENSG00000171357	32.4665	26.5837	40.5847	16.9352	22.7791	16.5403	-0.832535	0.202302	LURAP1
ENSG00000085999	1862.28	1968.26	1928.7	1980.71	2023.38	2062.03	0.0736964	0.577553	RAD54L
ENSG00000132128	6975.11	7409.42	7363.36	7042.93	7052.6	6903.93	-0.050762	0.653548	LRRC41
ENSG00000173660	1597.35	1104.82	1132.68	722.569	990.395	1078.43	-0.458515	0.235682	UQCRH
ENSG00000117481	1672.68	1675.84	1640.91	1805.72	1710.41	1773.12	0.0849947	0.514253	NSUN4
ENSG00000117480	503.881	556.132	540.515	644.244	552.641	634.045	0.193695	0.24763	FAAH
ENSG00000232022	9.09063	10.6335	9.2238	19.7578	11.8847	5.51344	0.389119	0.810975	NA
ENSG00000197587	99.997	99.9549	87.6261	121.369	96.0683	93.7284	0.125188	0.818265	DMBX1
ENSG00000079277	786.989	747.535	695.474	726.803	787.364	662.715	-0.0317664	0.905437	MKNK1
ENSG00000142961	98.6983	111.652	98.6946	81.8535	93.0971	88.215	-0.235612	0.589456	MOB3C
ENSG00000123472	2312.92	2272.38	2166.67	2286.96	2213.53	2085.18	-0.0340725	0.84459	ATPAF1
ENSG00000159658	1777.87	1580.14	1591.11	1737.98	1603.45	1638.59	0.0116164	0.959916	EFCAB14
ENSG00000142973	12.9866	18.0769	19.37	0	1.98079	0	-4.78607	0.00146426	CYP4B1
ENSG00000186377	323.367	299.865	304.385	273.08	291.176	318.677	-0.0737265	0.820103	CYP4X1
ENSG00000225506	11.688	19.1403	19.37	15.5239	20.7983	15.4376	0.0279173	0.986081	NA
ENSG00000162367	98.6983	96.7648	64.5666	71.269	81.2124	71.6747	-0.207031	0.703398	TAL1
ENSG00000123473	2277.85	2125.64	2269.98	2557.22	2453.21	2629.91	0.195226	0.0283852	STIL
ENSG00000162368	2211.62	2071.41	2103.95	1839.59	1824.31	1874.57	-0.205118	0.0203568	CMPK1
ENSG00000237424	227.266	230.747	251.81	238.504	248.589	202.894	-0.0400703	0.924305	FOXD2-AS1
ENSG00000186564	253.239	257.331	300.696	314.007	377.341	284.493	0.263325	0.257722	FOXD2
ENSG00000269113	188.306	161.629	179.864	157.356	191.146	198.484	0.0410394	0.932654	TRABD2B
ENSG00000132122	103.893	139.299	66.4114	84.6761	75.27	117.988	-0.156372	0.81459	SPATA6
ENSG00000235105	23.3759	17.0136	14.7581	0	2.97119	3.30806	-3.26119	0.00224106	NA
ENSG00000162373	145.45	141.426	90.3932	35.9873	32.683	38.5941	-1.80911	4.5e-09	BEND5
ENSG00000162374	5.19465	6.3801	9.2238	4.2338	10.8943	11.0269	0.288762	0.886498	ELAVL4
ENSG00000142700	251.94	367.919	302.541	389.51	377.341	341.833	0.263628	0.246983	DMRTA2
ENSG00000185104	3270.03	3092.22	2875.98	2866.99	2699.82	3010.34	-0.106322	0.386055	FAF1
ENSG00000123080	1692.16	1781.11	1913.94	1810.66	1873.83	1732.32	0.00673579	0.975248	CDKN2C
ENSG00000123091	1846.7	1647.13	1372.5	1039.4	1043.88	1018.88	-0.646954	4.76e-09	RNF11
ENSG00000085831	676.603	734.775	714.844	707.045	721.008	654.996	-0.0295401	0.908238	TTC39A
ENSG00000085832	2001.24	1806.63	1884.42	1930.61	2043.19	2098.41	0.0929877	0.485472	EPS15
ENSG00000117859	3642.75	3516.5	3388.82	3572.62	3355.46	3528.6	-0.0115816	0.948977	OSBPL9
ENSG00000078618	8590.65	9124.6	9225.64	9513.36	9362.21	9518.4	0.0754472	0.433055	NRDC
ENSG00000266993	20.7786	12.7602	11.9909	9.87888	15.8463	12.1296	-0.260658	0.857662	LOC105378721
ENSG00000169213	801.274	707.128	676.104	823.475	665.546	681.461	-0.00301982	0.992217	RAB3B
ENSG00000117862	954.516	770.929	736.982	743.033	772.508	771.881	-0.103169	0.632468	TXNDC12
ENSG00000198841	784.392	731.585	691.785	841.821	778.451	741.006	0.101871	0.595439	KTI12
ENSG00000134717	1419.44	1132.47	1066.27	1006.94	916.116	997.932	-0.305302	0.0266071	BTF3L4
ENSG00000157077	2897.31	2971	3212.65	3399.04	3386.16	3278.29	0.147534	0.116634	ZFYVE9
ENSG00000154222	1935.01	2075.66	2170.36	2143.01	2201.65	2224.12	0.0858234	0.514793	CC2D1B
ENSG00000224680	7.79197	11.6968	9.2238	15.5239	10.8943	14.3349	0.504413	0.704033	NA
ENSG00000085840	2577.84	2566.93	2717.33	2968.6	3028.63	3187.87	0.223092	0.00650406	ORC1
ENSG00000134748	3250.55	3219.82	2827.09	2890.98	2990.99	3217.64	-0.0309121	0.870429	PRPF38A
ENSG00000134744	4160.91	4203.42	4468.93	4424.32	4588.5	4621.36	0.0863698	0.406487	TUT4
ENSG00000162377	3331.07	3264.48	3125.02	3063.16	2931.57	3121.71	-0.0919921	0.397368	COA7
ENSG00000162378	1506.45	1578.01	1557.9	1594.03	1500.45	1490.83	-0.0171176	0.934181	ZYG11B
ENSG00000203995	642.838	622.06	606.926	722.569	666.536	688.077	0.152963	0.335909	ZYG11A
ENSG00000121310	659.72	693.304	565.419	536.987	573.439	539.214	-0.21608	0.186245	ECHDC2
ENSG00000116171	1809.04	1578.01	1587.42	1662.47	1600.48	1657.34	-0.0137557	0.95222	SCP2
ENSG00000236360	55.8425	35.0905	23.9819	0	0	1.10269	-6.85415	4.51e-06	NA
ENSG00000157184	1827.22	1871.5	1996.03	2582.62	2222.45	2202.07	0.30003	0.00249007	CPT2
ENSG00000162384	724.653	692.241	712.077	664.707	634.843	729.979	-0.0700678	0.745645	CZIB
ENSG00000162385	688.291	630.566	689.018	606.14	740.816	887.663	0.149872	0.51934	MAGOH
ENSG00000157193	2179.15	2284.08	2474.75	2330	2350.21	2225.22	-0.00771193	0.970766	LRP8
ENSG00000174332	107.789	89.3214	101.462	108.668	91.1164	84.9069	-0.0586663	0.925437	GLIS1
ENSG00000058804	4164.81	3668.56	3666.46	4861.82	4009.12	4201.24	0.186518	0.10702	NDC1
ENSG00000058799	248.044	247.761	213.07	218.041	240.666	245.899	-0.00894977	0.984106	YIPF1
ENSG00000081870	342.847	242.444	265.645	223.686	227.791	222.743	-0.330193	0.154723	HSPB11
ENSG00000116212	1176.59	1159.05	1128.99	1236.98	1233.04	1353	0.141371	0.262381	LRRC42
ENSG00000116209	2241.49	2062.9	1851.22	1830.41	1716.35	1740.04	-0.21693	0.0481486	TMEM59
ENSG00000116205	588.294	658.214	562.652	592.733	533.823	580.014	-0.0826682	0.719537	TCEANC2
ENSG00000215883	880.493	928.304	793.247	792.427	849.759	790.627	-0.095988	0.610721	CYB5RL
ENSG00000116221	4747.91	4741.48	4360.09	4226.75	4237.9	4180.29	-0.130606	0.143321	MRPL37
ENSG00000157216	1855.79	1988.46	1694.41	1591.2	1723.29	1769.81	-0.124156	0.363842	SSBP3
ENSG00000162390	99.997	125.475	137.435	151.711	123.799	111.371	0.0931806	0.862425	ACOT11
ENSG00000243725	379.209	470.001	433.519	480.537	444.687	459.821	0.109	0.654135	TTC4
ENSG00000162396	336.353	361.539	358.806	369.752	403.091	363.887	0.103287	0.687164	PARS2
ENSG00000116133	15654.1	16085.3	15713.7	16115.3	16187	15850	0.0211237	0.866827	DHCR24
ENSG00000242396	25.9732	30.8371	18.4476	22.5803	20.7983	17.643	-0.288387	0.786409	NA
ENSG00000169174	18.1813	13.8235	12.9133	15.5239	12.8751	28.6699	0.341187	0.788583	PCSK9
ENSG00000162402	9452.96	9830.67	10781.7	11479.3	11490.6	11845.1	0.211079	0.0064229	USP24
ENSG00000162407	836.338	827.286	749.895	819.947	797.268	850.172	0.0333021	0.888301	PLPP3
ENSG00000162409	1863.58	1789.62	1654.75	1984.24	1792.62	1938.52	0.108754	0.414437	PRKAA2
ENSG00000173406	24.6746	28.7104	17.5252	21.8747	20.7983	25.3618	-0.0562812	0.966355	DAB1
ENSG00000162600	463.622	465.747	402.158	493.238	504.111	517.16	0.187578	0.30212	OMA1
ENSG00000185839	45.4532	28.7104	25.8266	0.705634	4.95198	4.41075	-3.4037	1.22e-05	AK2P1
ENSG00000162601	1838.91	1668.4	1735	1752.79	1728.24	1850.31	0.0246267	0.898008	MYSM1
ENSG00000177606	13884	15996	18488.2	19026.7	19324.6	17871.3	0.216813	0.0565664	JUN
ENSG00000172456	114.282	123.349	98.6946	75.5028	68.3373	103.653	-0.447715	0.21933	FGGY
ENSG00000134709	2157.08	2122.45	2178.66	2427.38	2448.26	2478.84	0.187105	0.0256817	HOOK1
ENSG00000134716	132.463	161.629	157.727	163.001	171.338	197.381	0.225658	0.493499	CYP2J2
ENSG00000162599	1588.26	1308.98	1113.31	808.657	920.077	908.614	-0.603579	3.92e-06	NFIA
ENSG00000162604	349.34	230.747	248.12	191.932	233.733	252.515	-0.287805	0.316228	TM2D1
ENSG00000132849	2684.33	2592.45	2733.93	2783.73	3026.65	2831.7	0.108869	0.309012	PATJ
ENSG00000162607	6390.71	6039.83	5834.98	6652.01	6078.06	6385.66	0.0665027	0.586613	USP1
ENSG00000116641	5090.75	5068.99	5987.17	6569.45	6378.15	6488.21	0.266814	0.00224106	DOCK7
ENSG00000125703	685.693	555.069	562.652	687.993	610.083	649.483	0.11633	0.594642	ATG4C
ENSG00000230798	101.296	65.9277	62.7218	46.5718	101.02	48.5182	-0.22679	0.758986	FOXD3-AS1
ENSG00000187140	187.007	248.824	293.317	333.059	345.648	352.86	0.490464	0.0154278	FOXD3
ENSG00000088035	715.563	686.924	614.305	692.227	670.498	695.796	0.0325024	0.900695	ALG6
ENSG00000142856	419.468	256.267	273.947	260.379	282.263	307.65	-0.155278	0.662741	ITGB3BP
ENSG00000203965	294.796	305.181	300.696	322.475	283.253	342.936	0.0739697	0.819942	EFCAB7
ENSG00000079739	3397.3	3481.41	3333.48	3482.3	3319.8	3443.69	0.00514879	0.976548	PGM1
ENSG00000185483	815.56	729.458	762.808	935.671	818.066	862.302	0.18437	0.20014	ROR1
ENSG00000158966	2754.46	2850.84	2952.54	3043.4	3096.97	2969.54	0.0895853	0.413496	CACHD1
ENSG00000162437	1497.36	1524.84	1473.04	1686.47	1576.71	1727.91	0.151134	0.168919	RAVER2
ENSG00000162434	3831.05	3920.57	4171	4626.14	4465.69	4421.78	0.180411	0.0251056	JAK1
ENSG00000162433	2202.53	2189.44	1969.28	2031.52	1901.56	1998.07	-0.0993862	0.44732	AK4
ENSG00000116675	2020.72	1905.52	2012.63	2335.65	2057.05	1999.17	0.108074	0.428015	DNAJC6
ENSG00000213625	777.898	612.489	554.35	534.165	543.727	497.312	-0.298424	0.0862723	LEPROT
ENSG00000116678	1919.42	1847.04	1747.91	2236.15	1841.14	2085.18	0.16244	0.197128	LEPR
ENSG00000184588	110.386	97.8282	48.8861	55.7451	39.6158	45.2102	-0.852068	0.0497388	PDE4B
ENSG00000118473	11.688	21.267	12.9133	32.4592	29.7119	22.0537	0.880137	0.237657	SGIP1
ENSG00000152763	22.0772	29.7738	20.2924	26.8141	26.7407	13.2322	-0.0957038	0.942467	DNAI4
ENSG00000198160	951.919	800.702	680.716	622.369	658.613	702.412	-0.292834	0.0717895	MIER1
ENSG00000116704	1018.15	880.454	904.855	1056.33	962.664	949.414	0.0866757	0.645837	SLC35D1
ENSG00000081985	235.058	250.951	228.75	236.387	220.858	185.251	-0.147381	0.64406	IL12RB2
ENSG00000142864	29565.3	26530.6	26706.6	26732.9	27139.8	27542.9	-0.024253	0.868372	SERBP1
ENSG00000116717	814.261	803.892	1006.32	912.385	881.452	874.431	0.0217335	0.940537	GADD45A
ENSG00000172380	1576.58	1442.97	1299.63	1293.43	1208.28	1339.77	-0.167004	0.216687	GNG12
ENSG00000232284	35.0639	24.457	24.9043	47.9831	39.6158	40.7994	0.6225	0.290268	GNG12-AS1
ENSG00000162595	5.19465	32.9638	18.4476	26.1085	16.8367	24.2591	0.233552	0.868015	DIRAS3
ENSG00000116729	6450.45	6131.28	6498.17	7632.84	6939.7	7518.12	0.211601	0.00549762	WLS
ENSG00000024526	3289.51	3192.18	3173.91	3586.74	3082.11	3415.02	0.0636636	0.660238	DEPDC1
ENSG00000233589	22.0772	7.44345	19.37	29.6366	37.635	25.3618	0.93104	0.205065	NA
ENSG00000033122	54.5438	43.5973	25.8266	28.931	19.8079	41.9021	-0.44564	0.572414	LRRC7
ENSG00000066557	2068.77	2049.08	1956.37	2087.97	1934.24	2122.67	0.0174749	0.929622	LRRC40
ENSG00000116754	8269.88	7326.48	6989.79	7375.29	7530.97	7747.48	0.00477704	0.981155	SRSF11
ENSG00000118454	1494.76	1329.19	1219.39	1249.68	1289.49	1384.98	-0.0419841	0.851599	ANKRD13C
ENSG00000197568	120.776	80.8146	81.1694	82.5592	68.3373	92.6257	-0.207029	0.698332	HHLA3
ENSG00000116761	432.454	438.1	487.017	536.987	474.399	544.728	0.195029	0.283098	CTH
ENSG00000271992	12.9866	9.57015	18.4476	21.169	13.8655	11.0269	0.178371	0.908503	NA
ENSG00000132485	2610.31	2426.56	2422.17	2278.49	2405.67	2468.92	-0.0605769	0.671966	ZRANB2
ENSG00000162620	25.9732	9.57015	7.37904	11.2901	13.8655	14.3349	-0.0949086	0.959325	LRRIQ3
ENSG00000254685	209.085	163.756	199.234	213.101	197.089	179.738	0.0505522	0.911181	FPGT
ENSG00000116791	923.348	894.277	936.216	1008.35	970.587	1124.74	0.170917	0.207456	CRYZ
ENSG00000162623	1397.36	1498.26	1344.83	1448.67	1437.06	1477.6	0.0413439	0.824891	TYW3
ENSG00000162624	3.89599	12.7602	5.53428	11.9958	16.8367	20.9511	1.14136	0.282559	LHX8
ENSG00000137968	879.194	864.503	763.731	954.017	905.221	874.431	0.128571	0.430895	SLC44A5
ENSG00000117054	2006.43	1889.57	2002.49	2138.78	2268.01	2206.48	0.164559	0.0860925	ACADM
ENSG00000181227	31.1679	22.3303	19.37	10.5845	7.92316	6.61612	-1.50254	0.0439491	NA
ENSG00000137955	2025.91	1808.76	1863.21	2000.47	1991.68	2167.88	0.112847	0.369412	RABGGTB
ENSG00000057468	3.89599	5.31675	10.1462	7.05634	13.8655	3.30806	0.302278	0.889235	MSH4
ENSG00000184005	292.199	237.127	230.595	262.496	225.81	210.613	-0.109768	0.759843	ST6GALNAC3
ENSG00000226415	58.4398	37.2172	45.1966	35.9873	34.6638	38.5941	-0.360257	0.588474	NA
ENSG00000117069	49.3491	42.534	73.7904	42.338	54.4717	55.1344	-0.141861	0.859359	ST6GALNAC5
ENSG00000142892	1603.85	1564.19	1390.95	1649.77	1502.43	1635.29	0.0727214	0.667925	PIGK
ENSG00000154027	41.5572	14.8869	21.2147	30.3423	28.7215	24.2591	0.127786	0.9164	AK5
ENSG00000036549	2163.57	2043.76	2112.25	2210.05	2109.54	2290.28	0.0649641	0.643968	ZZZ3
ENSG00000077254	3163.54	3364.44	3442.32	3948.73	3844.71	3971.88	0.237991	0.00173332	USP33
ENSG00000180488	1407.75	1363.21	1406.63	1617.31	1479.65	1593.38	0.167754	0.12274	MIGA1
ENSG00000219201	49.3491	29.7738	23.9819	7.76197	8.91356	8.8215	-2.00967	0.00148968	NA
ENSG00000235927	25.9732	19.1403	15.6805	23.2859	27.7311	19.8484	0.237928	0.83456	NEXN-AS1
ENSG00000162614	1901.24	1219.66	877.183	261.79	261.464	476.361	-2.00063	0.000133648	NEXN
ENSG00000162613	9437.37	9618	10701.5	11272.5	11735.2	12772.4	0.265299	0.00138404	FUBP1
ENSG00000162616	572.71	484.888	312.687	146.772	94.0875	180.841	-1.69968	0.000123249	DNAJB4
ENSG00000122420	5.19465	17.0136	5.53428	13.407	17.8271	1.10269	0.23318	0.915849	PTGFR
ENSG00000137959	11.688	24.457	23.9819	11.2901	14.8559	6.61612	-0.880562	0.35963	IFI44L
ENSG00000229752	6.49331	22.3303	11.0686	0	0.990395	14.3349	-1.45434	0.38214	RPL7P10
ENSG00000117114	5236.2	5054.1	4953.18	5768.56	5540.27	5698.69	0.158598	0.0362273	ADGRL2
ENSG00000137941	805.17	861.313	797.859	784.665	715.065	834.734	-0.0786692	0.696283	TTLL7
ENSG00000271576	71.4264	39.3439	35.9728	28.931	41.5966	17.643	-0.716376	0.255945	NA
ENSG00000142875	988.282	1089.93	832.909	719.747	613.055	739.903	-0.488288	0.000282812	PRKACB
ENSG00000203943	31.1679	26.5837	33.2057	12.7014	8.91356	12.1296	-1.42408	0.024293	SAMD13
ENSG00000117133	1262.3	984.662	1081.03	993.533	1121.13	1110.41	-0.0447919	0.857759	RPF1
ENSG00000174021	597.384	452.987	494.396	316.124	439.735	423.432	-0.392265	0.0417957	GNG5
ENSG00000117151	207.786	141.426	139.279	189.11	150.54	158.787	0.0429965	0.939567	CTBS
ENSG00000117155	2268.76	1931.04	1862.29	2147.24	2056.06	2241.76	0.0901074	0.578248	SSX2IP
ENSG00000171517	276.615	279.661	297.929	273.786	346.638	241.489	0.0119286	0.978589	LPAR3
ENSG00000153898	781.794	713.508	650.278	757.851	715.065	673.742	0.00612607	0.983932	MCOLN2
ENSG00000162643	62.3358	60.6109	56.2652	76.2085	57.4429	95.9338	0.356485	0.481923	DNAI3
ENSG00000055732	937.634	965.522	855.969	932.142	989.405	941.695	0.0543123	0.794398	MCOLN3
ENSG00000280099	57.1411	19.1403	23.9819	26.8141	40.6062	17.643	-0.215063	0.854337	NA
ENSG00000097096	419.468	548.689	444.587	481.242	490.246	391.454	-0.0503331	0.88271	SYDE2
ENSG00000162642	916.855	814.526	800.626	727.509	886.404	909.717	-0.00642392	0.983932	C1orf52
ENSG00000142867	394.793	307.308	297.929	277.314	281.272	360.579	-0.121136	0.711496	BCL10
ENSG00000153904	2144.09	1945.93	1935.15	2121.14	2148.17	2173.4	0.0977637	0.429747	DDAH1
ENSG00000142871	609.072	626.313	720.379	807.951	852.73	849.069	0.355579	0.00369539	CCN1
ENSG00000117174	2168.77	2181.99	1994.19	1923.56	2072.9	2186.63	-0.0380293	0.839133	ZNHIT6
ENSG00000171502	77.9197	78.6879	85.7813	78.3254	89.1356	89.3177	0.0761223	0.903414	COL24A1
ENSG00000122417	431.156	528.485	463.957	495.355	594.237	534.803	0.18638	0.344722	ODF2L
ENSG00000261737	16.8826	5.31675	13.8357	12.7014	9.90395	5.51344	-0.32682	0.849588	CLCA4-AS1
ENSG00000097033	1894.75	1719.44	1702.71	1891.8	1821.34	1770.92	0.0471104	0.787263	SH3GLB1
ENSG00000183291	1710.34	1167.56	1003.55	911.679	992.376	984.7	-0.425396	0.273683	SELENOF
ENSG00000153936	2196.04	2025.68	1734.07	2180.41	2039.22	2067.54	0.0807139	0.646649	HS2ST1
ENSG00000267272	15.5839	8.5068	10.1462	9.17324	4.95198	11.0269	-0.432503	0.789322	LINC01140
ENSG00000143013	3206.4	2856.16	2515.33	1560.16	1765.87	1916.47	-0.710943	5.79e-12	LMO4
ENSG00000065243	5694.63	5369.92	5616.37	6318.25	5844.32	6175.05	0.137033	0.104972	PKN2
ENSG00000241975	14.2853	10.6335	4.6119	18.3465	2.97119	6.61612	-0.0218699	0.992217	NA
ENSG00000137947	746.73	603.983	622.606	704.928	725.96	735.492	0.137519	0.462333	GTF2B
ENSG00000137944	572.71	540.182	553.428	579.325	585.324	585.527	0.0714548	0.748552	KYAT3
ENSG00000213516	1031.14	861.313	874.416	1085.97	1026.05	1054.17	0.198142	0.143813	RBMXL1
ENSG00000117228	11.688	17.0136	27.6714	25.4028	20.7983	14.3349	0.0964621	0.947929	GBP1
ENSG00000234518	70.1277	45.724	31.3609	25.4028	24.7599	15.4376	-1.1382	0.0359353	NA
ENSG00000162645	20.7786	22.3303	17.5252	10.5845	17.8271	12.1296	-0.587371	0.56031	GBP2
ENSG00000154451	64.9331	41.4706	24.9043	8.46761	15.8463	18.7457	-1.62485	0.00668362	GBP5
ENSG00000225492	11.688	12.7602	8.30142	11.9958	15.8463	11.0269	0.254463	0.870488	GBP1P1
ENSG00000197147	1044.12	1068.67	1006.32	1119.84	1014.16	1049.76	0.0317795	0.882714	LRRC8B
ENSG00000231999	18.1813	6.3801	11.9909	11.9958	7.92316	9.92419	-0.267697	0.873442	LRRC8C-DT
ENSG00000171488	805.17	867.693	741.593	774.786	755.672	800.551	-0.0500539	0.83018	LRRC8C
ENSG00000272931	12.9866	20.2036	23.9819	21.169	12.8751	31.9779	0.185214	0.887699	NA
ENSG00000171492	912.959	957.015	1001.7	931.437	832.922	870.02	-0.124109	0.426632	LRRC8D
ENSG00000228175	37.6612	25.5204	31.3609	16.9352	21.7887	33.0806	-0.411752	0.635208	NA
ENSG00000162664	1773.97	1843.85	1714.7	1643.42	1809.45	1820.54	-0.017387	0.934772	ZNF326
ENSG00000143032	254.538	260.521	328.367	320.358	360.504	344.038	0.273728	0.205603	BARHL2
ENSG00000233593	62.3358	41.4706	45.1966	35.9873	31.6926	25.3618	-0.659284	0.222027	LINC02609
ENSG00000122482	2377.85	2244.73	2431.39	2512.76	2413.59	2589.11	0.0911083	0.451274	ZNF644
ENSG00000162669	77.9197	84.0046	99.617	81.8535	84.1836	82.7016	-0.0792511	0.897908	HFM1
ENSG00000097046	2507.72	2291.52	2351.15	2589.68	2460.14	2622.19	0.102505	0.372257	CDC7
ENSG00000069702	1275.29	1123.96	1188.95	1524.17	1359.81	1452.24	0.275583	0.00922985	TGFBR3
ENSG00000172031	161.034	138.235	153.115	136.893	147.569	119.09	-0.160572	0.684233	EPHX4
ENSG00000230667	46.7518	40.4073	25.8266	2.1169	9.90395	5.51344	-2.73706	5.02e-05	SETSIP
ENSG00000189195	37.6612	63.801	55.3428	72.6803	67.3469	57.3397	0.327441	0.56703	BTBD8
ENSG00000174842	699.979	639.073	615.227	729.626	741.806	700.206	0.155516	0.330302	GLMN
ENSG00000122484	977.892	942.128	846.745	886.982	904.231	1031.01	0.0284972	0.911732	RPAP2
ENSG00000162676	459.726	456.177	491.628	517.23	540.756	446.588	0.0971716	0.687441	GFI1
ENSG00000067208	744.133	750.725	771.11	685.171	773.499	734.39	-0.049928	0.828382	EVI5
ENSG00000122406	15390.4	12941	11754.8	11136.3	11445	12321.4	-0.199533	0.0882329	RPL5
ENSG00000154511	402.585	443.417	454.733	414.913	381.302	462.026	-0.0520487	0.865545	DIPK1A
ENSG00000143033	2570.05	2516.95	2533.78	2803.48	2579.98	2698.28	0.0856412	0.464939	MTF2
ENSG00000117500	2329.8	2463.78	2243.23	1871.34	1822.33	2151.34	-0.268781	0.0076143	TMED5
ENSG00000122483	949.322	991.042	932.526	973.775	985.443	1087.25	0.0829759	0.63844	CCDC18
ENSG00000223745	72.7251	105.272	72.868	57.862	72.2988	93.7284	-0.177314	0.778027	NA
ENSG00000117505	2425.9	2294.71	2228.47	2365.28	2209.57	2122.67	-0.0508669	0.752029	DR1
ENSG00000137942	1559.69	1535.48	1522.85	1548.87	1591.57	1561.41	0.0260819	0.887186	FNBP1L
ENSG00000137936	505.179	489.141	520.222	691.521	649.699	628.532	0.380756	0.00242246	BCAR3
ENSG00000230439	12.9866	9.57015	15.6805	11.2901	4.95198	9.92419	-0.538139	0.702287	NA
ENSG00000067334	2723.29	2528.65	2755.15	2584.74	2829.56	3004.82	0.0710029	0.638939	DNTTIP2
ENSG00000023909	1290.87	1406.81	1310.7	1431.73	1354.86	1419.16	0.0693355	0.662741	GCLM
ENSG00000137962	1186.98	1267.51	1235.07	1462.78	1378.63	1380.56	0.194842	0.066336	ARHGAP29
ENSG00000117528	4393.37	4228.94	4130.42	4717.87	4429.05	4723.91	0.121912	0.180133	ABCD3
ENSG00000117525	106.49	79.7512	95.0051	106.551	90.126	91.5231	0.0444495	0.94569	F3
ENSG00000224081	48.0505	35.0905	35.9728	40.2211	40.6062	41.9021	0.0510996	0.959559	SLC44A3-AS1
ENSG00000143036	99.997	107.398	114.375	94.5549	124.79	108.063	0.0161451	0.979252	SLC44A3
ENSG00000117519	3685.6	3499.48	3403.58	3842.88	3863.53	4100.89	0.157394	0.0724015	CNN3
ENSG00000235501	168.826	144.616	123.599	119.958	111.915	137.836	-0.237269	0.528898	NA
ENSG00000172339	225.967	177.579	161.416	146.066	131.723	163.198	-0.352089	0.220416	ALG14
ENSG00000152078	501.283	432.783	393.856	539.81	437.755	401.378	0.0635772	0.852222	TLCD4
ENSG00000271092	24.6746	26.5837	14.7581	27.5197	23.7695	33.0806	0.362342	0.697769	TLCD4-RWDD3
ENSG00000122481	198.695	175.453	159.572	197.578	150.54	151.068	-0.0835876	0.855637	RWDD3
ENSG00000228502	67.5304	32.9638	46.119	27.5197	20.7983	33.0806	-0.842117	0.129045	NA
ENSG00000137970	158.437	81.8779	53.498	19.7578	27.7311	35.286	-1.83423	3.47e-05	RPL7P9
ENSG00000117569	1601.25	1319.62	1333.76	1493.12	1393.49	1478.7	0.0398004	0.857105	PTBP2
ENSG00000228057	35.0639	14.8869	19.37	4.93944	3.96158	11.0269	-1.81902	0.0287024	SEC63P1
ENSG00000162627	503.881	490.204	477.793	471.363	449.639	449.896	-0.0998748	0.651268	SNX7
ENSG00000099260	84.413	39.3439	34.1281	20.4634	6.93277	23.1564	-1.62567	0.00582937	PALMD
ENSG00000156869	294.796	265.837	263.801	316.83	335.744	346.244	0.277551	0.155488	FRRS1
ENSG00000162688	1997.34	2002.29	2232.16	2567.1	2455.19	2752.31	0.317518	0.00043358	AGL
ENSG00000228084	11.688	13.8235	14.7581	5.64507	11.8847	6.61612	-0.757199	0.546208	NA
ENSG00000117620	635.046	751.788	616.15	632.954	683.373	660.51	-0.0200808	0.946813	SLC35A3
ENSG00000156875	1358.4	1266.45	1316.24	1259.56	1134	1287.94	-0.0975119	0.527576	MFSD14A
ENSG00000156876	883.09	699.684	728.68	704.928	753.691	723.363	-0.0805338	0.723423	SASS6
ENSG00000122435	663.616	670.974	546.971	675.292	713.085	660.51	0.125965	0.532512	TRMT13
ENSG00000122477	66.2317	99.9549	69.1785	28.931	28.7215	45.2102	-1.21076	0.00193178	LRRC39
ENSG00000137992	1264.9	1244.12	1352.21	1423.97	1319.21	1410.34	0.104831	0.456111	DBT
ENSG00000224616	27.2719	20.2036	11.0686	12.7014	8.91356	20.9511	-0.454274	0.704033	NA
ENSG00000137996	1166.2	1122.9	1151.13	1042.22	1152.82	1101.58	-0.0627049	0.723059	RTCA
ENSG00000079335	245.447	224.367	225.061	215.924	214.916	226.051	-0.0798384	0.825814	CDC14A
ENSG00000181656	12.9866	9.57015	21.2147	19.0521	7.92316	16.5403	-0.00966385	0.995012	GPR88
ENSG00000162694	549.334	499.774	468.569	553.217	527.881	489.593	0.055405	0.841586	EXTL2
ENSG00000162695	918.154	731.585	780.333	941.316	748.739	777.395	0.0275832	0.93031	SLC30A7
ENSG00000117543	502.582	418.96	362.495	425.497	464.495	491.799	0.108912	0.696523	DPH5
ENSG00000233184	33.7652	37.2172	47.9638	35.2817	46.5486	43.0048	0.0532091	0.958571	DPH5-DT
ENSG00000170989	149.346	130.792	171.563	126.308	91.1164	129.014	-0.383031	0.236995	S1PR1
ENSG00000226715	15.5839	32.9638	27.6714	0.705634	0	6.61612	-3.52318	0.000289013	NA
ENSG00000185946	409.078	370.046	352.349	441.021	343.667	376.016	0.0443915	0.898043	RNPC3
ENSG00000240038	16.8826	10.6335	16.6028	15.5239	9.90395	12.1296	-0.218035	0.884368	AMY2B
ENSG00000232952	23.3759	26.5837	18.4476	2.82254	6.93277	4.41075	-2.30287	0.00425049	LOC401957
ENSG00000198890	2719.4	2619.03	2758.84	2834.53	2711.7	2639.83	0.016552	0.927522	PRMT6
ENSG00000134215	396.092	473.191	379.098	430.437	415.966	473.053	0.0786167	0.78816	VAV3
ENSG00000085491	1333.73	1320.68	1307.93	1725.98	1585.62	1500.76	0.282757	0.00423819	SLC25A24
ENSG00000162636	868.805	896.404	838.443	1047.87	978.51	974.776	0.207145	0.0857325	FAM102B
ENSG00000134186	3451.84	3175.16	3201.58	3200.76	3320.8	3503.24	0.0284303	0.866513	PRPF38B
ENSG00000116266	1723.32	1557.81	1729.46	1762.67	1815.39	1978.22	0.147944	0.21933	STXBP3
ENSG00000121957	1148.02	1051.65	1224	1375.99	1283.55	1293.45	0.207764	0.0778062	GPSM2
ENSG00000121940	1485.67	1490.82	1684.27	1625.78	1592.56	1519.5	0.0230058	0.913433	CLCC1
ENSG00000085433	975.295	1008.06	1007.24	1183.35	1230.07	1332.05	0.322203	0.00150847	WDR47
ENSG00000244716	15.5839	9.57015	7.37904	10.5845	10.8943	17.643	0.275295	0.86364	RPL17P7
ENSG00000197780	336.353	271.154	241.664	227.214	237.695	221.64	-0.29993	0.204312	TAF13
ENSG00000273382	53.2451	52.1041	49.8085	47.9831	45.5582	48.5182	-0.125214	0.869553	NA
ENSG00000215717	290.9	276.471	235.207	233.565	245.618	229.359	-0.175324	0.525676	TMEM167B
ENSG00000116299	20.7786	12.7602	22.1371	24.6972	21.7887	25.3618	0.367938	0.714458	ELAPOR1
ENSG00000031698	5858.26	5854.8	5689.24	6301.31	6285.05	6677.87	0.146499	0.0586333	SARS1
ENSG00000143126	5538.79	5994.1	6576.57	6118.55	6452.42	6176.15	0.0490466	0.751026	CELSR2
ENSG00000134222	984.386	921.924	1013.7	925.792	1025.06	1056.37	0.0396636	0.861047	PSRC1
ENSG00000134243	4406.36	3934.39	4044.64	4592.97	4032.89	4330.25	0.0662071	0.645937	SORT1
ENSG00000143106	2251.88	1871.5	1791.26	1984.95	1921.37	2038.87	0.00945103	0.970766	PSMA5
ENSG00000143028	309.081	252.014	270.257	270.258	309.994	321.985	0.117193	0.698951	SYPL2
ENSG00000162650	486.998	495.521	446.432	451.606	446.668	395.865	-0.138617	0.518774	ATXN7L2
ENSG00000174151	338.951	360.476	375.409	323.886	346.638	292.212	-0.159534	0.503314	CYB561D1
ENSG00000181754	355.833	380.679	389.244	359.168	378.331	357.271	-0.042761	0.890682	AMIGO1
ENSG00000065135	3318.08	3203.87	2825.25	3214.16	3060.32	3123.91	0.00941208	0.964811	GNAI3
ENSG00000116337	2558.36	2757.27	2656.45	2585.44	2665.15	2612.27	-0.0206653	0.903787	AMPD2
ENSG00000213366	44.1545	22.3303	38.74	39.5155	14.8559	28.6699	-0.321341	0.739458	GSTM2
ENSG00000134202	390.897	273.281	297.006	294.955	239.676	262.44	-0.261194	0.305751	GSTM3
ENSG00000184371	277.914	276.471	354.194	365.518	360.504	341.833	0.229284	0.304843	CSF1
ENSG00000168710	4679.08	4271.48	4229.11	4899.92	4941.08	4748.17	0.147576	0.0956585	AHCYL1
ENSG00000143093	2242.79	2141.59	2526.4	2714.57	2670.11	2565.95	0.201671	0.0478084	STRIP1
ENSG00000258634	642.838	642.263	677.949	695.755	686.344	680.358	0.0707273	0.729214	NA
ENSG00000258673	14.2853	4.2534	3.68952	7.05634	10.8943	9.92419	0.358785	0.853853	LINC01397
ENSG00000197106	196.098	159.502	209.38	177.82	210.954	211.716	0.0822642	0.847138	SLC6A17
ENSG00000116396	383.105	451.924	478.715	405.74	464.495	369.4	-0.0870836	0.769822	KCNC4
ENSG00000227963	18.1813	6.3801	12.9133	9.87888	9.90395	4.41075	-0.600461	0.682214	RBM15-AS1
ENSG00000162775	1867.48	1743.89	1822.62	1894.63	1810.44	1880.08	0.0403797	0.810096	RBM15
ENSG00000224699	92.205	71.2444	81.1694	62.8014	86.1644	91.5231	-0.0316263	0.967123	LAMTOR5-AS1
ENSG00000168679	42.8558	23.3937	32.2833	18.3465	14.8559	18.7457	-0.913354	0.165083	SLC16A4
ENSG00000273373	44.1545	41.4706	48.8861	29.6366	17.8271	26.4645	-0.855433	0.10904	NA
ENSG00000134248	597.384	433.847	499.93	415.618	437.755	466.437	-0.212997	0.301582	LAMTOR5
ENSG00000177301	35.0639	14.8869	28.5938	19.0521	16.8367	15.4376	-0.598963	0.503062	KCNA2
ENSG00000259834	80.517	73.3711	76.5575	81.8535	63.3853	78.2908	-0.0386995	0.958838	NA
ENSG00000177272	75.3224	75.4978	58.1099	107.256	64.3757	79.3935	0.280699	0.60404	KCNA3
ENSG00000143119	27.2719	27.6471	13.8357	9.17324	9.90395	26.4645	-0.612835	0.569689	CD53
ENSG00000261654	7.79197	22.3303	6.45666	10.5845	9.90395	6.61612	-0.421884	0.801891	NA
ENSG00000232811	10.3893	19.1403	8.30142	18.3465	9.90395	18.7457	0.318691	0.827246	NA
ENSG00000121931	384.404	374.299	381.865	361.99	337.725	395.865	-0.059323	0.84549	LRIF1
ENSG00000156171	357.132	347.715	300.696	287.899	289.195	296.623	-0.199925	0.370692	DRAM2
ENSG00000134255	748.029	745.408	654.89	680.937	663.565	798.346	-0.00407749	0.990574	CEPT1
ENSG00000085465	75.3224	70.1811	84.859	93.8493	66.3565	73.8801	0.0296212	0.969018	OVGP1
ENSG00000260948	27.2719	38.2806	23.9819	18.3465	24.7599	31.9779	-0.269546	0.787274	NA
ENSG00000233337	10.3893	18.0769	22.1371	19.7578	11.8847	13.2322	-0.174497	0.905225	UBE2FP3
ENSG00000116455	4129.74	4227.88	4329.65	4545.69	4013.08	3963.06	-0.0181338	0.924094	WDR77
ENSG00000116459	5631	5094.51	4989.15	5645.78	5457.08	5978.77	0.120834	0.243955	ATP5PB
ENSG00000143110	7.79197	14.8869	11.0686	3.52817	9.90395	14.3349	-0.326646	0.853853	C1orf162
ENSG00000116473	2410.32	1830.03	1583.73	1071.15	1061.7	1137.97	-0.830622	8.68e-11	RAP1A
ENSG00000197852	396.092	371.109	430.751	404.328	388.235	384.838	-0.0251818	0.940753	INKA2
ENSG00000227811	14.2853	17.0136	18.4476	20.4634	5.94237	9.92419	-0.425215	0.753353	INKA2-AS1
ENSG00000064703	3431.06	3343.17	3330.71	4172.41	3999.22	4165.95	0.288477	3.03e-05	DDX20
ENSG00000171385	59.7384	61.6743	45.1966	60.6845	68.3373	68.3666	0.247494	0.672511	KCND3
ENSG00000143079	768.808	827.286	774.799	730.331	709.123	728.876	-0.128932	0.413496	CTTNBP2NL
ENSG00000134245	67.5304	66.991	73.7904	56.4507	49.5198	63.9559	-0.29832	0.572149	WNT2B
ENSG00000007341	497.387	437.037	396.623	374.692	429.832	465.334	-0.0683331	0.828414	ST7L
ENSG00000116489	4357.01	3912.06	3776.22	3719.4	3684.27	4050.17	-0.0721919	0.615978	CAPZA1
ENSG00000155363	5399.84	5756.98	5968.72	6435.38	6595.04	6847.69	0.214072	0.00508109	MOV10
ENSG00000225075	25.9732	15.9502	23.9819	16.2296	19.8079	17.643	-0.29671	0.793273	NA
ENSG00000155366	1641.51	1587.58	1770.05	1317.42	1391.51	1399.31	-0.285187	0.00271881	RHOC
ENSG00000155367	66.2317	80.8146	82.0918	118.547	104.982	127.912	0.609712	0.0459081	PPM1J
ENSG00000215866	16.8826	15.9502	23.9819	14.1127	19.8079	15.4376	-0.217916	0.866057	LINC01356
ENSG00000155380	8788.04	8847.07	9159.23	10506.2	9807.88	10260.5	0.1904	0.00605801	SLC16A1
ENSG00000226419	588.294	576.336	493.473	488.299	622.959	618.608	0.0593017	0.845964	SLC16A1-AS1
ENSG00000198799	902.57	986.789	949.129	1047.87	1032.98	1047.55	0.13927	0.298811	LRIG2
ENSG00000081026	1472.68	1638.62	1544.06	1642.72	1629.2	1583.46	0.0603497	0.702709	MAGI3
ENSG00000232499	107.789	80.8146	32.2833	16.2296	8.91356	18.7457	-2.31943	6.73e-06	LOC100421402
ENSG00000116793	966.204	1004.87	1045.98	1018.94	1089.43	976.981	0.0311765	0.888301	PHTF1
ENSG00000232450	20.7786	14.8869	4.6119	9.17324	5.94237	6.61612	-0.850867	0.531231	RPS2P14
ENSG00000081019	1083.08	982.535	995.248	1120.55	1100.33	1130.25	0.132398	0.327474	RSBN1
ENSG00000226167	7.79197	17.0136	17.5252	14.8183	8.91356	13.2322	-0.205483	0.895719	AP4B1-AS1
ENSG00000134262	1112.95	989.979	1038.6	1168.53	1113.2	1111.51	0.113683	0.442351	AP4B1
ENSG00000118655	827.248	818.779	773.877	841.821	784.393	795.038	0.00358531	0.990006	DCLRE1B
ENSG00000163349	5084.26	5031.77	4964.25	5366.35	5157.98	5002.89	0.0429003	0.733376	HIPK1
ENSG00000116774	36.3625	35.0905	35.9728	16.9352	10.8943	14.3349	-1.33533	0.0192733	OLFML3
ENSG00000134207	23.3759	39.3439	21.2147	37.3986	25.7503	34.1833	0.218818	0.827834	SYT6
ENSG00000197323	3638.85	3599.44	3615.73	3921.21	3935.83	3953.13	0.121795	0.147003	TRIM33
ENSG00000116752	911.661	766.675	675.182	592.733	713.085	768.573	-0.182352	0.385353	BCAS2
ENSG00000175984	520.763	517.851	493.473	552.511	479.351	473.053	-0.020705	0.948534	DENND2C
ENSG00000213281	3466.13	3502.67	2992.2	3318.6	2804.8	2891.25	-0.142127	0.283313	NRAS
ENSG00000009307	42464.9	42199	44393.2	43431.1	43220.8	46129.8	0.0409462	0.720983	CSDE1
ENSG00000052723	1244.12	1108.01	991.558	999.883	1104.29	1114.82	-0.0536825	0.818733	SIKE1
ENSG00000134198	70.1277	64.8643	42.4295	39.5155	46.5486	51.8263	-0.361917	0.544807	TSPAN2
ENSG00000173218	1732.41	1760.91	1924.08	1869.22	1705.46	1800.69	-0.011662	0.958872	VANGL1
ENSG00000118729	37.6612	46.7874	39.6623	0.705634	0.990395	3.30806	-4.76158	5.45e-08	CASQ2
ENSG00000163393	170.125	188.213	157.727	163.001	225.81	165.403	0.101312	0.8203	SLC22A15
ENSG00000163399	55861.9	59018	67616.9	74555.9	74754	74431.4	0.293873	0.000267012	ATP1A1
ENSG00000203865	12.9866	12.7602	11.9909	7.76197	16.8367	13.2322	-0.013139	0.993727	ATP1A1-AS1
ENSG00000116815	93.5036	62.7376	77.4799	73.3859	54.4717	80.4962	-0.160114	0.804449	CD58
ENSG00000177173	15.5839	11.6968	10.1462	6.35071	9.90395	7.71881	-0.64264	0.6347	NA
ENSG00000143061	2372.65	2326.61	2520.86	2723.75	2610.68	2586.9	0.133757	0.181069	IGSF3
ENSG00000134247	6277.73	6658.7	7144.75	7176.3	7242.76	7113.44	0.100045	0.322493	PTGFRN
ENSG00000134256	120.776	113.778	143.891	129.837	106.963	119.09	-0.0886564	0.863776	CD101
ENSG00000236137	20.7786	1.06335	5.53428	9.17324	10.8943	7.71881	0.0621838	0.979252	CD101-AS1
ENSG00000116830	6253.06	6172.75	6666.04	7402.81	7321.99	7298.69	0.205813	0.00344793	TTF2
ENSG00000134253	402.585	452.987	447.354	408.562	450.63	412.405	-0.0385195	0.899217	TRIM45
ENSG00000198162	2431.09	2326.61	2264.44	2660.24	2498.77	2504.2	0.127788	0.214525	MAN1A2
ENSG00000183508	481.804	411.516	438.13	450.194	452.611	467.539	0.0432348	0.882654	TENT5C
ENSG00000196505	524.659	491.268	439.053	484.771	521.938	443.28	-0.000569995	0.998223	GDAP2
ENSG00000065183	7443.93	7662.5	8282.05	9240.98	9265.15	9820.53	0.27569	0.000140137	WDR3
ENSG00000092607	11.688	9.57015	11.0686	5.64507	12.8751	23.1564	0.337574	0.835584	TBX15
ENSG00000116874	516.867	516.788	453.811	506.645	490.246	503.928	0.0157963	0.961261	WARS2
ENSG00000231365	344.145	374.299	378.176	428.32	343.667	318.677	-0.00296526	0.993727	WARS2-AS1
ENSG00000198857	14.2853	11.6968	15.6805	12.7014	3.96158	17.643	-0.285316	0.85977	NA
ENSG00000143067	854.519	842.173	789.557	873.575	879.471	788.421	0.0347187	0.882714	ZNF697
ENSG00000092621	11607.4	11301.3	11432.9	13362.6	12925.6	12967.6	0.193175	0.00201426	PHGDH
ENSG00000261662	44.1545	53.1675	60.8771	75.5028	74.2796	58.4424	0.393023	0.429846	NA
ENSG00000134250	13926.8	14460.5	16041.1	16665	17104.1	16543.6	0.179124	0.0284534	NOTCH2
ENSG00000265808	2841.47	2854.03	2889.82	2486.65	2461.13	2400.55	-0.22416	0.00367746	SEC22B
ENSG00000274642	25.9732	35.0905	47.9638	23.2859	28.7215	30.8752	-0.418844	0.589456	NA
ENSG00000223804	75.3224	85.068	61.7995	75.5028	93.0971	67.2639	0.0904735	0.893181	NA
ENSG00000270231	584.398	596.539	570.953	563.096	576.41	595.451	-0.0149619	0.959748	NBPF8
ENSG00000275131	383.105	354.095	400.313	340.821	305.042	334.114	-0.214327	0.286034	NA
ENSG00000273136	332.457	333.892	380.021	383.865	360.504	297.726	-0.00336295	0.992663	NBPF26
ENSG00000226067	151.943	119.095	134.667	129.837	110.924	116.885	-0.174008	0.675075	NA
ENSG00000223345	1.29866	7.44345	10.1462	7.05634	11.8847	5.51344	0.333995	0.877236	H2BP1
ENSG00000188610	446.74	379.616	359.728	337.999	298.109	357.271	-0.251787	0.21829	FAM72B
ENSG00000171943	910.362	826.223	796.936	1005.53	848.769	800.551	0.073099	0.756023	SRGAP2C
ENSG00000231752	42.8558	47.8507	23.9819	29.6366	35.6542	27.5672	-0.294677	0.726758	EMBP1
ENSG00000263513	90.9063	94.6381	48.8861	86.793	38.6254	65.0586	-0.281305	0.683345	FAM72C
ENSG00000270872	49.3491	35.0905	50.7309	42.338	45.5582	44.1075	-0.0356269	0.970766	NA
ENSG00000232527	10.3893	20.2036	25.8266	19.0521	37.635	26.4645	0.527144	0.578145	LINC02802
ENSG00000266338	809.066	749.662	761.886	776.197	757.652	691.385	-0.0570513	0.799653	NBPF15
ENSG00000227212	5.19465	6.3801	2.76714	7.76197	10.8943	15.4376	1.25027	0.33812	NA
ENSG00000196369	355.833	343.462	365.262	321.769	344.658	335.217	-0.0899266	0.740679	SRGAP2B
ENSG00000215784	144.151	128.665	96.8499	91.7324	133.703	106.961	-0.151514	0.772175	FAM72D
ENSG00000272419	185.709	144.616	134.667	167.941	146.578	179.738	0.0955077	0.837499	NA
ENSG00000281571	7.79197	22.3303	29.5162	14.8183	25.7503	17.643	-0.0669938	0.966788	NA
ENSG00000162825	470.116	420.023	467.647	514.407	544.717	510.544	0.209392	0.211549	NBPF20
ENSG00000234367	24.6746	30.8371	18.4476	28.2254	28.7215	15.4376	-0.013481	0.992217	NA
ENSG00000272150	80.517	69.1177	53.498	81.1479	66.3565	86.0096	0.211603	0.709496	NBPF25P
ENSG00000117262	209.085	264.774	213.992	232.154	209.964	209.511	-0.0761074	0.847043	GPR89A
ENSG00000174827	23.3759	5.31675	12.9133	16.9352	10.8943	14.3349	0.0481432	0.978589	PDZK1
ENSG00000265491	767.509	756.042	747.128	733.859	781.422	827.016	0.042774	0.853112	RNF115
ENSG00000186141	1098.67	1068.67	980.49	1072.56	957.712	1051.96	-0.02775	0.90566	POLR3C
ENSG00000186364	99.997	118.032	96.8499	111.49	114.886	92.6257	0.0228691	0.97109	NUDT17
ENSG00000131788	814.261	825.159	896.553	948.372	872.538	786.216	0.0416202	0.866436	PIAS3
ENSG00000143127	25.9732	26.5837	21.2147	21.8747	20.7983	31.9779	0.0117995	0.992217	ITGA10
ENSG00000131779	312.977	334.955	294.239	256.851	324.85	275.672	-0.138371	0.629888	PEX11B
ENSG00000265241	3614.18	3427.18	3600.97	3072.33	3433.7	3356.58	-0.110692	0.30544	RBM8A
ENSG00000211451	15.5839	30.8371	11.0686	11.2901	9.90395	16.5403	-0.615364	0.588069	GNRHR2
ENSG00000234222	2.59732	11.6968	9.2238	7.76197	9.90395	11.0269	0.251147	0.897842	LIX1L-AS1
ENSG00000271601	441.545	377.489	420.605	409.268	487.274	411.302	0.0773655	0.790295	LIX1L
ENSG00000272031	118.178	108.462	135.59	99.4944	119.838	112.474	-0.134272	0.781849	ANKRD34A
ENSG00000121851	311.679	338.145	328.367	282.959	273.349	345.141	-0.123171	0.665615	POLR3GL
ENSG00000265972	873.999	723.078	678.872	682.348	597.208	642.867	-0.238188	0.144053	TXNIP
ENSG00000233396	57.1411	44.6607	34.1281	38.8099	47.539	38.5941	-0.110671	0.901261	NA
ENSG00000271425	303.887	324.322	366.185	350.7	300.09	312.061	-0.0467078	0.893697	NBPF10
ENSG00000213240	11.688	10.6335	11.0686	16.2296	12.8751	15.4376	0.421305	0.745348	NA
ENSG00000264343	42.8558	77.6245	56.2652	57.1563	47.539	52.929	-0.168347	0.820945	NOTCH2NLA
ENSG00000268043	864.909	871.947	860.58	984.359	915.125	892.074	0.106218	0.512135	NBPF12
ENSG00000131791	996.074	818.779	823.685	1119.14	920.077	1007.86	0.212449	0.17304	PRKAB2
ENSG00000237188	24.6746	23.3937	16.6028	23.9916	29.7119	23.1564	0.258305	0.807507	NA
ENSG00000131781	22.0772	53.1675	52.5757	43.7493	41.5966	43.0048	-0.0102638	0.992217	FMO5
ENSG00000180867	370.119	261.584	175.252	89.6155	65.3661	71.6747	-1.81651	4.54e-12	NA
ENSG00000226015	23.3759	23.3937	23.9819	21.8747	15.8463	15.4376	-0.398456	0.684794	CCT8P1
ENSG00000131778	3729.76	3837.63	3801.13	3842.88	3748.65	3885.87	0.0135105	0.934743	CHD1L
ENSG00000278811	37.6612	20.2036	32.2833	12.7014	10.8943	33.0806	-0.690625	0.433081	LINC00624
ENSG00000116128	1288.27	1454.66	1492.41	1351.99	1410.32	1348.59	-0.0452816	0.818513	BCL9
ENSG00000162836	762.314	770.929	721.301	738.799	713.085	818.194	0.00921249	0.973202	ACP6
ENSG00000188092	157.138	172.263	187.243	144.655	137.665	154.376	-0.24799	0.420979	GPR89B
ENSG00000274372	3.89599	9.57015	11.9909	11.2901	12.8751	7.71881	0.303806	0.865827	NA
ENSG00000263956	542.841	523.168	551.583	597.672	514.015	513.852	0.0108203	0.972382	NBPF11
ENSG00000228626	7.79197	9.57015	11.0686	11.2901	5.94237	15.4376	0.186054	0.921244	NA
ENSG00000274020	59.7384	79.7512	94.0828	81.8535	81.2124	83.8042	0.0682048	0.922138	LINC01138
ENSG00000231551	35.0639	18.0769	20.2924	21.169	12.8751	11.0269	-0.665374	0.472847	PDE4DIPP6
ENSG00000280649	23.3759	43.5973	44.2742	36.693	54.4717	28.6699	0.0943107	0.929633	NA
ENSG00000270629	540.243	636.947	674.26	753.617	720.017	761.957	0.267918	0.061322	NBPF14
ENSG00000178104	4662.2	5045.59	4488.3	4721.4	4672.68	4618.05	-0.0185066	0.912342	PDE4DIP
ENSG00000269713	1015.55	987.852	1021.07	1107.14	1049.82	961.543	0.0466106	0.825814	NBPF9
ENSG00000274265	49.3491	48.9141	40.5847	41.6324	52.4909	69.4693	0.228094	0.748594	NA
ENSG00000215861	49.3491	42.534	33.2057	31.7535	34.6638	31.9779	-0.337766	0.639982	NA
ENSG00000271383	496.089	519.978	523.912	577.914	565.516	588.835	0.168195	0.309034	NBPF19
ENSG00000277147	153.242	175.453	129.133	132.659	132.713	156.582	-0.118729	0.794354	LINC00869
ENSG00000275557	70.1277	57.4209	37.8176	31.0479	27.7311	33.0806	-0.83694	0.0888692	NA
ENSG00000203814	79.2184	75.4978	62.7218	57.1563	61.4045	72.7774	-0.186087	0.756398	H2BC18
ENSG00000270882	22.0772	23.3937	23.0595	17.6408	12.8751	19.8484	-0.44616	0.64743	H4C14
ENSG00000203812	28.5706	20.2036	29.5162	28.931	39.6158	19.8484	0.179248	0.868116	NA
ENSG00000220323	33.7652	25.5204	35.0504	48.6887	35.6542	22.0537	0.192316	0.847109	H2BC19P
ENSG00000261716	419.468	433.847	387.4	479.831	405.072	441.075	0.100206	0.691501	H2BC20P
ENSG00000203819	53.2451	71.2444	50.7309	55.7451	40.6062	39.6967	-0.352579	0.556206	NA
ENSG00000184678	120.776	120.159	121.754	87.4986	101.02	69.4693	-0.487552	0.129173	H2BC21
ENSG00000184260	22.0772	7.44345	8.30142	9.87888	6.93277	12.1296	-0.36178	0.827504	H2AC20
ENSG00000178096	115.581	89.3214	98.6946	106.551	119.838	136.733	0.256878	0.526031	BOLA1
ENSG00000159164	3457.04	3433.56	3607.43	3565.57	3527.79	3709.44	0.0405778	0.771582	SV2A
ENSG00000143368	3380.42	3380.39	3371.3	3407.51	3612.96	3451.41	0.0472971	0.714445	SF3B4
ENSG00000014914	80.517	63.801	34.1281	49.3944	41.5966	28.6699	-0.550204	0.363534	MTMR11
ENSG00000264522	2277.85	2355.32	2370.52	2478.89	2536.4	2516.33	0.104011	0.316703	OTUD7B
ENSG00000136631	2162.27	2120.32	2216.48	2496.53	2332.38	2509.72	0.175217	0.0560852	VPS45
ENSG00000023902	671.408	608.236	628.141	590.616	572.448	611.992	-0.102956	0.601815	PLEKHO1
ENSG00000143401	4033.64	3249.6	3183.13	2976.36	3107.86	3303.65	-0.1562	0.251322	ANP32E
ENSG00000118298	49.3491	43.5973	58.1099	50.1	50.5102	54.0317	0.0277406	0.974152	CA14
ENSG00000117362	2716.8	2446.77	2249.68	1864.28	1841.14	1998.07	-0.377316	6.73e-05	APH1A
ENSG00000118292	31.1679	22.3303	35.0504	20.4634	12.8751	27.5672	-0.547367	0.516361	C1orf54
ENSG00000159208	6.49331	8.5068	9.2238	11.9958	21.7887	7.71881	0.766797	0.553708	CIART
ENSG00000266472	1170.09	971.902	1044.13	822.769	945.827	1023.29	-0.192148	0.223487	MRPS21
ENSG00000117360	2747.97	2726.43	2939.62	2991.18	3388.14	3539.63	0.235568	0.0154948	PRPF3
ENSG00000163125	2592.13	2380.84	2573.44	2588.27	2725.57	2812.96	0.106162	0.354365	RPRD2
ENSG00000143374	3897.28	4101.34	4397.91	4431.38	4619.2	4805.51	0.159178	0.0870048	TARS2
ENSG00000143369	45.4532	29.7738	22.1371	28.2254	21.7887	34.1833	-0.195412	0.850695	ECM1
ENSG00000228126	22.0772	15.9502	2.76714	0.705634	9.90395	3.30806	-1.57169	0.275908	FALEC
ENSG00000143382	11.688	32.9638	26.749	20.4634	19.8079	14.3349	-0.393561	0.712787	ADAMTSL4
ENSG00000143384	8697.14	9224.56	10321.4	11640.8	11125.1	11099.7	0.26156	0.00150402	MCL1
ENSG00000143420	4440.12	4140.68	4225.42	3598.73	4168.57	4620.26	-0.0489444	0.804065	ENSA
ENSG00000143457	603.878	524.231	477.793	511.585	428.841	494.004	-0.157259	0.473815	GOLPH3L
ENSG00000143387	137.658	84.0046	83.0142	25.4028	17.8271	46.3129	-1.77767	6.76e-06	CTSK
ENSG00000143437	2099.94	2029.93	2186.96	2388.57	2141.23	2357.55	0.12488	0.278211	ARNT
ENSG00000143379	4492.07	4589.42	4721.66	5152.54	5448.16	5533.29	0.224145	0.00212014	SETDB1
ENSG00000143418	4019.36	3941.84	3751.32	3783.61	3572.36	3645.48	-0.0892822	0.398871	CERS2
ENSG00000143412	137.658	94.6381	97.7723	92.438	126.771	105.858	-0.0185105	0.977637	ANXA9
ENSG00000143409	453.233	420.023	452.889	433.965	406.062	390.351	-0.105	0.656954	MINDY1
ENSG00000143363	857.117	774.119	734.214	878.514	824.999	792.832	0.0825017	0.682214	PRUNE1
ENSG00000163141	12.9866	22.3303	26.749	10.5845	22.7791	20.9511	-0.228587	0.862023	BNIPL
ENSG00000143443	201.293	173.326	169.718	189.11	190.156	208.408	0.112888	0.764249	C1orf56
ENSG00000197622	1348.01	1255.82	1235.99	1269.44	1287.51	1368.44	0.0320795	0.873612	CDC42SE1
ENSG00000213190	1199.96	1044.21	977.723	918.03	949.789	930.668	-0.20066	0.140357	MLLT11
ENSG00000143458	409.078	448.734	362.495	308.362	348.619	390.351	-0.224097	0.304002	GABPB2
ENSG00000261168	5.19465	14.8869	12.9133	11.9958	12.8751	17.643	0.334227	0.825814	NA
ENSG00000143434	337.652	363.666	371.719	373.986	383.283	353.963	0.0490942	0.874175	SEMA6C
ENSG00000163156	703.875	722.015	703.776	614.607	751.71	743.211	-0.0177708	0.953611	SCNM1
ENSG00000163155	385.703	362.602	367.107	434.671	401.11	385.941	0.135802	0.551782	LYSMD1
ENSG00000163159	1631.12	1551.43	1467.51	1429.61	1595.53	1659.54	0.00990988	0.968	VPS72
ENSG00000143398	6379.03	6151.48	6654.05	7648.37	7180.37	7842.31	0.240701	0.00107867	PIP5K1A
ENSG00000159352	5941.38	6163.18	6285.1	5911.1	6327.63	6447.41	0.022152	0.886202	PSMD4
ENSG00000232671	27.2719	27.6471	20.2924	23.9916	14.8559	34.1833	-0.0426946	0.97353	ZNF687-AS1
ENSG00000143373	3837.55	3919.51	3998.52	4173.82	4067.55	3920.05	0.0491807	0.697385	ZNF687
ENSG00000143393	3442.75	3598.38	3699.67	4203.46	4116.08	3893.59	0.185292	0.0247562	PI4KB
ENSG00000143390	3154.45	3206	3251.39	3049.75	3091.02	3057.75	-0.0638342	0.586635	RFX5
ENSG00000143416	462.324	524.231	505.464	630.131	640.786	646.175	0.358785	0.0053951	SELENBP1
ENSG00000159377	3403.79	2873.17	2829.86	2969.31	2934.54	2868.09	-0.0523388	0.767254	PSMB4
ENSG00000143442	3988.19	4143.87	4293.68	4299.43	4600.39	4562.92	0.114463	0.23223	POGZ
ENSG00000143375	1519.43	1548.24	1632.61	1493.12	1690.6	1699.24	0.0521347	0.776882	CGN
ENSG00000143367	784.392	787.942	809.85	791.016	819.057	771.881	-0.000550071	0.99779	TUFT1
ENSG00000143376	2485.64	2678.58	2535.62	2235.45	2408.64	2184.42	-0.173616	0.0718871	SNX27
ENSG00000159409	24.6746	18.0769	24.9043	29.6366	9.90395	24.2591	-0.0704041	0.961967	CELF3
ENSG00000143436	1570.08	1446.16	1313.47	1161.47	1228.09	1248.24	-0.250226	0.0260781	MRPL9
ENSG00000143450	84.413	80.8146	70.1009	77.6197	75.27	70.572	-0.0670961	0.92161	OAZ3
ENSG00000249602	58.4398	64.8643	85.7813	99.4944	93.0971	82.7016	0.391058	0.352703	NA
ENSG00000182134	998.671	1091	1047.82	1038.69	996.338	1047.55	-0.026364	0.904455	TDRKH
ENSG00000203288	15.5839	12.7602	5.53428	8.46761	10.8943	6.61612	-0.358945	0.834289	TDRKH-AS1
ENSG00000143365	75.3224	54.2308	36.8952	0.705634	0	4.41075	-5.17117	1.55e-09	RORC
ENSG00000159445	436.35	426.403	403.08	349.289	409.033	358.373	-0.181095	0.377244	THEM4
ENSG00000197747	505.179	440.227	411.381	371.163	435.774	477.464	-0.0805313	0.79229	S100A10
ENSG00000163191	298.692	215.86	267.49	170.763	256.512	281.185	-0.148954	0.709496	S100A11
ENSG00000159450	138.957	153.122	178.942	98.0831	116.867	88.215	-0.640102	0.0152541	TCHH
ENSG00000237975	184.41	166.946	189.088	202.517	193.127	180.841	0.0959436	0.806941	FLG-AS1
ENSG00000197915	14.2853	14.8869	11.0686	21.169	19.8079	12.1296	0.419575	0.724087	HRNR
ENSG00000143631	574.008	442.354	498.085	503.823	611.074	528.187	0.118885	0.634694	FLG
ENSG00000230779	27.2719	12.7602	9.2238	0	0	4.41075	-3.65293	0.00515488	RPLP0P4
ENSG00000197956	31.1679	57.4209	35.0504	20.4634	36.6446	26.4645	-0.580032	0.397506	S100A6
ENSG00000196154	32.4665	45.724	19.37	11.9958	25.7503	16.5403	-0.854719	0.255041	S100A4
ENSG00000189171	114.282	107.398	94.0828	62.8014	57.4429	86.0096	-0.618878	0.0685342	S100A13
ENSG00000271853	58.4398	30.8371	39.6623	33.1648	12.8751	25.3618	-0.826954	0.199147	NA
ENSG00000160678	799.976	546.562	403.08	35.9873	26.7407	110.269	-3.34324	2.54e-05	S100A1
ENSG00000272030	22.0772	36.1539	35.9728	32.4592	30.7023	37.4914	0.0796297	0.941971	NA
ENSG00000160679	4554.41	4297	4211.59	3914.86	4114.1	4173.67	-0.0982707	0.337995	CHTOP
ENSG00000143553	515.569	514.661	473.181	417.735	453.601	445.486	-0.191589	0.274684	SNAPIN
ENSG00000143621	12107.4	11496.9	10354.6	11517.4	10972.6	11623.4	0.00696639	0.97109	ILF2
ENSG00000169418	167.527	152.059	183.554	222.98	219.868	189.662	0.331557	0.188254	NPR1
ENSG00000143624	5398.54	5415.64	5470.64	5762.91	5721.51	5812.27	0.0868216	0.325265	INTS3
ENSG00000143554	349.34	477.444	603.236	660.473	582.352	592.143	0.354813	0.0932376	SLC27A3
ENSG00000143614	3334.96	3380.39	3466.3	3447.73	3406.96	3333.42	0.000884579	0.995164	GATAD2B
ENSG00000198837	2954.46	3376.14	3418.34	3281.9	3438.65	3160.3	0.0183845	0.927808	DENND4B
ENSG00000160741	1503.85	1601.4	1391.87	1385.87	1506.39	1418.06	-0.0610976	0.728114	CRTC2
ENSG00000143570	4046.63	4127.92	4073.23	3797.02	3680.31	4060.09	-0.0867357	0.424806	SLC39A1
ENSG00000282386	15.5839	9.57015	9.2238	10.5845	24.7599	9.92419	0.406596	0.778688	NA
ENSG00000143578	259.732	231.81	258.266	270.963	233.733	272.364	0.0530766	0.888014	CREB3L4
ENSG00000143543	1453.2	1893.83	1863.21	1829	1791.62	1909.85	0.0836151	0.666836	JTB
ENSG00000272654	27.2719	30.8371	42.4295	34.5761	34.6638	19.8484	-0.17263	0.86544	NA
ENSG00000143545	970.1	758.168	602.314	447.372	506.092	550.241	-0.630975	0.000228021	RAB13
ENSG00000177954	3799.88	3291.07	3222.8	1549.57	2512.63	3044.52	-0.537706	0.214214	RPS27
ENSG00000143549	6677.72	6138.72	5432.82	4706.58	4913.35	5054.72	-0.314104	0.000495629	TPM3
ENSG00000143612	5111.53	4688.31	4430.19	3871.81	3691.2	3698.41	-0.336233	1.97e-05	C1orf43
ENSG00000143569	15482.6	16141.7	17555.7	17535.7	18852.2	19044.5	0.172239	0.0400691	UBAP2L
ENSG00000143575	1709.04	1501.45	1430.61	1252.5	1345.95	1418.06	-0.208187	0.0909767	HAX1
ENSG00000143515	2980.43	3387.83	3294.74	2911.45	2915.72	2866.99	-0.153257	0.115488	ATP8B2
ENSG00000160712	510.374	513.598	516.533	592.027	566.506	568.987	0.16618	0.31458	IL6R
ENSG00000169291	33.7652	34.0272	13.8357	34.5761	33.6734	52.929	0.579546	0.429846	SHE
ENSG00000160714	3045.36	3039.05	2940.55	2692.7	2922.66	2930.94	-0.0793912	0.514869	UBE2Q1
ENSG00000160710	17230.6	17480.4	18549.1	19613.8	19418.7	19255.1	0.129997	0.077168	ADAR
ENSG00000143603	19.4799	9.57015	5.53428	9.87888	12.8751	17.643	0.242415	0.884696	KCNN3
ENSG00000163344	794.781	792.196	767.42	706.34	680.402	799.448	-0.108373	0.558839	PMVK
ENSG00000163346	779.197	777.309	862.425	930.026	846.788	973.673	0.183418	0.199269	PBXIP1
ENSG00000163348	1427.23	1470.61	1722.08	1562.27	1589.58	1495.24	0.00677377	0.97817	PYGO2
ENSG00000271380	23.3759	30.8371	35.0504	19.0521	16.8367	33.0806	-0.396468	0.660781	NA
ENSG00000160691	2346.68	2565.86	2322.55	2057.63	2001.59	1964.99	-0.263623	0.0022693	SHC1
ENSG00000173207	883.09	523.168	538.67	510.879	488.265	533.701	-0.339052	0.140632	CKS1B
ENSG00000160688	1355.8	1394.05	1421.39	1158.65	1336.04	1325.43	-0.129964	0.345208	FLAD1
ENSG00000160685	1019.45	1176.06	1176.03	1004.12	1069.63	967.057	-0.150925	0.293928	ZBTB7B
ENSG00000163357	15.5839	23.3937	23.9819	21.169	10.8943	13.2322	-0.463045	0.666068	DCST1
ENSG00000232093	27.2719	25.5204	23.9819	28.931	19.8079	28.6699	0.0193051	0.988647	NA
ENSG00000143537	3037.57	3275.12	3347.32	3312.95	3093	3117.3	-0.0207496	0.907053	ADAM15
ENSG00000243364	68.8291	76.5612	66.4114	54.3338	70.3181	77.1881	-0.079913	0.911427	EFNA4
ENSG00000143590	118.178	104.208	130.978	134.776	124.79	114.679	0.0851337	0.868372	EFNA3
ENSG00000169242	110.386	64.8643	85.7813	67.7409	47.539	38.5941	-0.739136	0.0747364	EFNA1
ENSG00000169241	419.468	414.706	438.13	316.83	363.475	387.043	-0.259546	0.155579	SLC50A1
ENSG00000179085	176.618	156.312	166.028	122.075	129.742	166.506	-0.260737	0.431136	DPM3
ENSG00000163463	394.793	342.399	393.856	258.968	268.397	317.574	-0.425256	0.0154948	KRTCAP2
ENSG00000163462	89.6077	118.032	126.366	117.841	131.723	89.3177	0.0176267	0.978589	TRIM46
ENSG00000185499	7.79197	9.57015	18.4476	15.5239	11.8847	13.2322	0.165944	0.92161	MUC1
ENSG00000169231	270.122	286.041	288.705	291.427	278.301	265.748	-0.0152311	0.970359	THBS3
ENSG00000173171	728.549	663.53	660.424	532.048	639.795	609.786	-0.205907	0.201656	MTX1
ENSG00000160766	77.9197	73.3711	34.1281	37.3986	42.587	48.5182	-0.52366	0.366052	GBAP1
ENSG00000236675	194.799	222.24	245.353	249.089	232.743	235.975	0.112086	0.738597	MTX1P1
ENSG00000177628	1283.08	1254.75	1387.26	1319.54	1411.31	1378.36	0.0640846	0.702496	GBA
ENSG00000160767	4018.06	4721.27	4822.2	4446.2	4426.08	4251.96	-0.0480585	0.777372	FAM189B
ENSG00000116521	2059.68	1961.88	2114.09	1863.58	1908.49	1863.54	-0.122994	0.253058	SCAMP3
ENSG00000176444	1923.32	1912.97	1835.54	1692.11	1901.56	1850.31	-0.0601478	0.702256	CLK2
ENSG00000143630	283.108	344.525	366.185	303.423	326.83	388.146	0.0257537	0.951554	HCN3
ENSG00000160752	7404.97	7853.9	7476.81	6689.41	7097.17	7195.04	-0.11639	0.181126	FDPS
ENSG00000225855	146.749	203.1	150.348	123.486	147.569	136.733	-0.299838	0.355889	RUSC1-AS1
ENSG00000160753	1805.14	1719.44	1784.81	1690.7	1638.11	1628.67	-0.0979523	0.423644	RUSC1
ENSG00000116539	5221.92	5466.68	6023.14	5978.84	6470.25	6366.92	0.170018	0.0680211	ASH1L
ENSG00000235919	74.0237	62.7376	97.7723	42.338	68.3373	60.6478	-0.470218	0.323569	ASH1L-AS1
ENSG00000125459	1051.92	1134.59	1230.45	1147.36	1134.99	1103.79	-0.0148636	0.952519	MSTO1
ENSG00000246203	7.79197	13.8235	10.1462	11.9958	24.7599	12.1296	0.607226	0.622267	NA
ENSG00000163374	2433.69	2789.17	2744.08	2276.38	2400.72	2357.55	-0.181266	0.0697429	YY1AP1
ENSG00000132676	3154.45	3123.06	3221.87	3320.01	3390.12	3502.14	0.103618	0.286726	DAP3
ENSG00000203761	255.836	280.724	315.454	257.556	302.071	330.806	0.0537225	0.888301	NA
ENSG00000116580	3753.13	4066.25	4087.99	4065.86	4121.03	4194.62	0.0552904	0.664509	GON4L
ENSG00000132718	836.338	858.123	801.548	945.549	945.827	957.133	0.191097	0.120699	SYT11
ENSG00000143622	553.23	548.689	525.757	498.883	531.842	595.451	-0.00413964	0.990853	RIT1
ENSG00000132680	2415.51	2639.23	2549.46	2310.95	2552.25	2440.25	-0.0597487	0.684794	KHDC4
ENSG00000116584	3490.8	3542.02	3664.62	3779.38	3963.56	3903.51	0.121734	0.174041	ARHGEF2
ENSG00000163479	3532.36	3657.92	3355.62	2586.15	2686.94	2707.1	-0.402447	2.43e-08	SSR2
ENSG00000160803	4384.28	4794.64	4521.51	4508.3	4514.22	4167.06	-0.054607	0.684989	UBQLN4
ENSG00000116586	367.521	365.792	331.134	244.855	235.714	269.056	-0.505975	0.00213569	LAMTOR2
ENSG00000132698	20.7786	12.7602	6.45666	13.407	14.8559	11.0269	0.00564675	0.99693	RAB25
ENSG00000254726	1106.46	1312.17	1173.27	1199.58	1341.99	1269.19	0.0831158	0.645106	MEX3A
ENSG00000160789	5202.44	5330.57	6141.21	6783.26	6661.4	6587.45	0.264057	0.00188989	LMNA
ENSG00000196189	12.9866	9.57015	11.0686	7.76197	8.91356	11.0269	-0.286081	0.86358	SEMA4A
ENSG00000160785	1105.16	1062.29	996.17	921.558	939.885	965.954	-0.161309	0.21323	SLC25A44
ENSG00000260238	24.6746	40.4073	27.6714	35.9873	31.6926	14.3349	-0.162105	0.886202	PMF1-BGLAP
ENSG00000160783	764.912	697.557	705.621	615.313	601.17	616.402	-0.240408	0.069098	PMF1
ENSG00000160781	229.863	231.81	270.257	257.556	275.33	274.569	0.135926	0.644899	PAQR6
ENSG00000198952	9563.34	10117.8	10219	9854.88	9742.52	9370.64	-0.0457703	0.696829	SMG5
ENSG00000163472	240.252	239.254	266.568	204.634	223.829	183.046	-0.287416	0.225226	TMEM79
ENSG00000198715	419.468	427.467	404.002	390.216	350.6	399.173	-0.132934	0.559453	GLMP
ENSG00000163468	32118.5	31829.2	32381.1	34701	34185.5	36195.7	0.125418	0.0694841	CCT3
ENSG00000163467	45.4532	65.9277	36.8952	45.8662	38.6254	49.6209	-0.1429	0.865921	TSACC
ENSG00000125462	16.8826	7.44345	11.0686	7.76197	10.8943	13.2322	-0.152606	0.933187	MIR9-1HG
ENSG00000116604	1046.72	1025.07	1037.68	883.454	968.607	1015.58	-0.119439	0.436095	MEF2D
ENSG00000183856	3468.73	3334.67	3343.63	3620.61	3756.57	3590.35	0.112561	0.225226	IQGAP3
ENSG00000163382	2281.75	2075.66	2094.72	1928.5	2053.09	1993.66	-0.110298	0.352222	NAXE
ENSG00000160818	2588.23	2620.09	2675.82	2120.43	2242.25	2260.51	-0.252846	0.00158335	GPATCH4
ENSG00000280316	18.1813	29.7738	9.2238	11.2901	5.94237	2.20537	-1.49663	0.142889	NA
ENSG00000132702	29.8692	29.7738	16.6028	18.3465	22.7791	13.2322	-0.471731	0.626116	HAPLN2
ENSG00000272068	77.9197	61.6743	59.9547	91.7324	70.3181	46.3129	0.0837128	0.916065	NA
ENSG00000132692	42.8558	34.0272	35.9728	47.9831	44.5678	18.7457	0.00140309	0.998453	BCAN
ENSG00000272405	258.434	265.837	272.102	245.561	205.012	240.386	-0.203878	0.425184	NA
ENSG00000229953	59.7384	64.8643	69.1785	72.6803	76.2604	72.7774	0.18955	0.736196	NA
ENSG00000132688	267.524	328.575	324.678	339.41	342.677	320.882	0.119828	0.664622	NES
ENSG00000143320	301.29	204.163	242.586	238.504	235.714	244.797	-0.0520654	0.902942	CRABP2
ENSG00000143319	3068.74	3163.47	3000.5	2725.16	2768.15	2918.81	-0.134891	0.152096	ISG20L2
ENSG00000143303	859.714	926.178	1032.14	986.476	892.346	957.133	0.00734155	0.978589	METTL25B
ENSG00000143314	1218.14	1211.16	1202.78	921.558	1082.5	1184.29	-0.191519	0.182071	MRPL24
ENSG00000143321	10797.1	10972.7	11482.7	10007.3	11633.2	11813.1	0.00807687	0.968817	HDGF
ENSG00000143294	5399.84	5171.07	5214.21	5047.4	5109.45	5277.46	-0.0324739	0.812043	PRCC
ENSG00000027869	6.49331	10.6335	9.2238	5.64507	9.90395	3.30806	-0.488177	0.792357	SH2D2A
ENSG00000198400	16.8826	27.6471	13.8357	28.2254	19.8079	26.4645	0.358661	0.726975	NTRK1
ENSG00000132694	2757.06	2961.43	3019.87	2914.97	3074.19	2846.04	0.0150115	0.937666	ARHGEF11
ENSG00000237842	14.2853	11.6968	11.9909	2.82254	1.98079	6.61612	-1.76832	0.12371	NA
ENSG00000117036	2298.63	2306.41	2248.76	2275.67	2387.84	2486.56	0.0601255	0.665116	ETV3
ENSG00000183853	1901.24	2100.12	2105.79	2014.58	2025.36	2047.69	-0.00619101	0.975799	KIRREL1
ENSG00000163565	50.6478	84.0046	56.2652	40.9268	69.3277	74.9827	-0.0610159	0.94569	IFI16
ENSG00000213085	32.4665	22.3303	25.8266	17.6408	25.7503	30.8752	-0.128531	0.911898	CFAP45
ENSG00000158710	8388.06	8155.89	7663.13	7195.35	7642.88	7811.44	-0.0959912	0.340061	TAGLN2
ENSG00000085552	90.9063	144.616	117.142	107.962	161.434	158.787	0.266176	0.537067	IGSF9
ENSG00000260766	84.413	75.4978	68.2561	74.7972	44.5678	38.5941	-0.505227	0.300658	NA
ENSG00000143315	1161	1160.11	1121.61	1085.97	1077.55	1140.18	-0.059703	0.728365	PIGM
ENSG00000162729	1020.75	1164.37	1251.67	1195.34	1256.81	1034.32	0.0196095	0.944994	IGSF8
ENSG00000018625	29.8692	26.5837	15.6805	3.52817	1.98079	9.92419	-2.26525	0.00662464	ATP1A2
ENSG00000143318	27.2719	53.1675	20.2924	8.46761	0.990395	7.71881	-2.52293	0.000793661	CASQ1
ENSG00000227741	14.2853	18.0769	18.4476	16.9352	12.8751	18.7457	-0.0729845	0.962295	LOC729867
ENSG00000162734	2712.9	2770.03	2954.38	1737.98	2007.53	2095.11	-0.533439	1.96e-09	PEA15
ENSG00000132716	2476.55	2510.57	2420.32	2333.53	2410.62	2502	-0.0324652	0.841937	DCAF8
ENSG00000162735	1496.06	1379.16	1394.64	1362.58	1223.14	1204.13	-0.168705	0.167725	PEX19
ENSG00000122218	18665.7	18659.7	20530.3	22579.6	22347.3	22328.3	0.217023	0.0016433	COPA
ENSG00000235082	64.9331	39.3439	25.8266	2.82254	6.93277	7.71881	-2.9419	6.53e-06	NA
ENSG00000162736	3158.35	3165.59	3178.52	3292.49	3308.91	3561.68	0.0961722	0.359903	NCSTN
ENSG00000171786	11.688	18.0769	26.749	16.9352	23.7695	5.51344	-0.293322	0.839641	NHLH1
ENSG00000162738	1258.4	1411.07	1305.17	1304.72	1361.79	1343.07	0.0112179	0.961698	VANGL2
ENSG00000117091	35.0639	26.5837	19.37	4.2338	10.8943	7.71881	-1.84932	0.0114574	CD48
ENSG00000213080	14.2853	18.0769	11.0686	10.5845	11.8847	5.51344	-0.615404	0.630287	NA
ENSG00000158769	862.311	911.291	826.452	892.627	810.143	847.967	-0.0255617	0.916245	F11R
ENSG00000270149	37.6612	54.2308	41.5071	42.338	43.5774	34.1833	-0.149833	0.858958	NA
ENSG00000215845	157.138	154.186	118.987	93.1437	99.0395	132.322	-0.411093	0.211585	TSTD1
ENSG00000158773	1522.03	1585.45	1544.06	1486.07	1501.44	1498.55	-0.0527655	0.735262	USF1
ENSG00000186517	55.8425	73.3711	72.868	51.5113	74.2796	47.4156	-0.230573	0.708763	ARHGAP30
ENSG00000143217	31.1679	24.457	25.8266	31.0479	38.6254	33.0806	0.338138	0.674111	NECTIN4
ENSG00000162755	123.373	123.349	128.211	113.607	115.876	97.0365	-0.196547	0.631908	KLHDC9
ENSG00000143256	910.362	803.892	801.548	546.161	646.728	738.801	-0.384442	0.00806143	PFDN2
ENSG00000158793	550.633	485.951	554.35	504.528	514.015	594.349	0.0169291	0.959761	NIT1
ENSG00000158796	875.298	809.209	772.032	678.114	651.68	617.505	-0.330821	0.0063558	DEDD
ENSG00000143222	1119.45	864.503	780.333	740.916	803.211	889.869	-0.182007	0.377644	UFC1
ENSG00000143258	1020.75	1035.7	1043.21	933.554	1003.27	1046.45	-0.0579423	0.764567	USP21
ENSG00000143224	550.633	595.476	502.697	570.152	542.737	575.603	0.0358775	0.898109	PPOX
ENSG00000158850	1294.77	1214.35	1209.24	1177.7	1180.55	1214.06	-0.0570689	0.739458	B4GALT3
ENSG00000158859	53.2451	55.2942	54.4204	57.862	76.2604	31.9779	0.0338514	0.971275	ADAMTS4
ENSG00000158864	4773.88	4619.19	4604.52	4422.91	4700.42	4695.24	-0.0188579	0.903978	NDUFS2
ENSG00000158882	1197.37	1102.69	1086.56	1127.6	1157.77	1147.9	0.0210851	0.925437	TOMM40L
ENSG00000143257	98.6983	79.7512	82.0918	62.0958	98.0491	58.4424	-0.252026	0.644979	NR1I3
ENSG00000248485	25.9732	19.1403	27.6714	23.2859	28.7215	33.0806	0.21411	0.837483	PCP4L1
ENSG00000143252	2481.74	1776.86	1771.89	1920.03	1854.02	1912.06	-0.0825861	0.721692	SDHC
ENSG00000283696	31.1679	31.9005	46.119	34.5761	37.635	34.1833	-0.0481468	0.964644	NA
ENSG00000173110	14.2853	20.2036	35.9728	27.5197	24.7599	33.0806	0.250656	0.819109	HSPA6
ENSG00000162746	11.688	17.0136	34.1281	11.9958	15.8463	29.7726	-0.166979	0.90965	FCRLB
ENSG00000081721	685.693	649.707	595.857	655.534	652.67	643.969	0.0186924	0.9475	DUSP12
ENSG00000118217	1715.53	1505.7	1670.43	1618.02	1519.27	1576.84	-0.0521356	0.770686	ATF6
ENSG00000162745	127.269	136.109	143.891	150.3	142.617	135.631	0.0732255	0.877543	OLFML2B
ENSG00000198929	245.447	249.887	265.645	263.201	285.234	240.386	0.0512183	0.890061	NOS1AP
ENSG00000254706	16.8826	15.9502	35.9728	30.3423	29.7119	22.0537	0.242293	0.830318	NA
ENSG00000239887	616.864	577.399	683.484	703.517	677.43	625.224	0.095945	0.654135	C1orf226
ENSG00000152332	3149.25	3024.17	2810.49	3226.86	3062.3	3215.44	0.0825242	0.508952	UHMK1
ENSG00000117143	2550.57	2503.13	2559.6	2621.43	2467.07	2785.39	0.0481481	0.75508	UAP1
ENSG00000162733	274.018	317.942	278.559	346.466	303.061	280.083	0.0991892	0.754635	DDR2
ENSG00000132196	381.807	421.087	370.797	398.683	447.659	370.503	0.0528195	0.867521	HSD17B7
ENSG00000117152	23.3759	31.9005	24.9043	18.3465	34.6638	22.0537	-0.107546	0.929633	RGS4
ENSG00000143248	107.789	97.8282	46.119	27.5197	46.5486	45.2102	-1.08266	0.0151915	RGS5
ENSG00000232995	41.5572	38.2806	30.4385	32.4592	21.7887	34.1833	-0.309018	0.702496	RGS5
ENSG00000143228	1094.77	1172.87	1058.89	1251.79	1218.19	1332.05	0.192325	0.10013	NUF2
ENSG00000185630	2731.09	2802.99	2524.55	2362.46	2353.18	2332.18	-0.192489	0.0309088	PBX1
ENSG00000143171	97.3996	89.3214	47.9638	4.93944	4.95198	18.7457	-3.09624	2.19e-09	RXRG
ENSG00000143198	361.028	286.041	258.266	198.989	193.127	206.203	-0.591837	0.00238888	MGST3
ENSG00000143149	3723.26	3586.68	3508.73	4216.87	3989.31	4053.48	0.181456	0.021903	ALDH9A1
ENSG00000143183	1590.86	1310.05	1281.19	1122.66	1166.69	1359.61	-0.196552	0.199042	TMCO1
ENSG00000230659	23.3759	17.0136	13.8357	0.705634	0	12.1296	-2.16285	0.0704132	RPL26P12
ENSG00000143179	4545.32	4640.46	5151.49	5391.04	5544.23	5301.72	0.17878	0.0391209	UCK2
ENSG00000236364	12.9866	22.3303	8.30142	7.76197	4.95198	6.61612	-1.15781	0.302679	NA
ENSG00000188859	49.3491	52.1041	41.5071	16.9352	11.8847	19.8484	-1.55369	0.00145685	FAM78B
ENSG00000215835	38.9599	43.5973	38.74	28.931	26.7407	37.4914	-0.388196	0.580738	LOC284685
ENSG00000143157	3123.28	3030.55	2925.79	3159.83	2986.04	3047.83	0.0192537	0.909867	POGK
ENSG00000152382	797.378	768.802	684.406	817.124	734.873	852.377	0.0977287	0.630868	TADA1
ENSG00000143195	596.086	602.919	581.099	613.196	552.641	555.754	-0.0449646	0.86182	ILDR2
ENSG00000272205	12.9866	12.7602	11.0686	4.93944	16.8367	8.8215	-0.28527	0.866207	NA
ENSG00000143190	2153.18	1899.14	1868.74	1949.67	1985.74	2004.69	0.00602773	0.977836	POU2F1
ENSG00000198821	40.2585	47.8507	47.0414	36.693	46.5486	38.5941	-0.157803	0.846991	CD247
ENSG00000143162	757.12	676.29	601.392	695.049	644.747	586.63	-0.0725052	0.779296	CREG1
ENSG00000198771	20.7786	28.7104	15.6805	21.169	21.7887	17.643	-0.0960999	0.943479	RCSD1
ENSG00000197965	2455.77	2838.08	2597.42	2588.27	2432.41	2421.5	-0.0843982	0.54241	MPZL1
ENSG00000143158	745.432	589.096	516.533	430.437	404.081	468.642	-0.502674	0.00203953	MPC2
ENSG00000143164	2593.43	2700.91	2425.86	2063.27	1939.19	2071.95	-0.345141	3.07e-05	DCAF6
ENSG00000143147	1490.86	1582.26	1493.33	1555.92	1452.91	1479.81	-0.0238655	0.90388	GPR161
ENSG00000143155	1657.09	1507.83	1401.1	1545.34	1537.09	1649.62	0.0529494	0.781331	TIPRL
ENSG00000213064	815.56	795.386	733.292	806.54	832.922	800.551	0.0596841	0.776078	SFT2D2
ENSG00000143178	31.1679	20.2036	29.5162	15.5239	14.8559	38.5941	-0.249968	0.832546	TBX19
ENSG00000143196	32.4665	19.1403	11.9909	0	1.98079	3.30806	-3.72873	0.000613972	DPT
ENSG00000143153	6901.09	4970.1	3710.73	1722.45	1777.76	1872.36	-1.53605	3.21e-07	ATP1B1
ENSG00000143156	529.854	521.041	486.094	594.144	540.756	611.992	0.18653	0.26527	NME7
ENSG00000117475	605.176	454.05	500.852	534.165	536.794	549.138	0.058	0.84459	BLZF1
ENSG00000117477	124.672	106.335	111.608	106.551	108.943	148.863	0.0840617	0.878676	CCDC181
ENSG00000117479	442.844	472.127	427.984	479.831	498.169	507.236	0.144372	0.463357	SLC19A2
ENSG00000213062	12.9866	21.267	9.2238	14.8183	12.8751	20.9511	0.1586	0.917342	NA
ENSG00000000460	966.204	845.363	984.179	1060.57	982.472	959.338	0.104715	0.553344	C1orf112
ENSG00000171806	194.799	189.276	177.097	196.166	154.502	167.608	-0.10655	0.791804	METTL18
ENSG00000000457	433.753	488.078	486.094	551.1	524.909	495.107	0.157985	0.40772	SCYL3
ENSG00000075945	2312.92	2157.54	2357.6	2411.86	2608.7	2553.82	0.148736	0.144044	KIFAP3
ENSG00000120370	188.306	154.186	159.572	155.945	175.3	130.117	-0.115058	0.79229	GORAB
ENSG00000116132	124.672	96.7648	78.4023	73.3859	81.2124	86.0096	-0.311921	0.485995	PRRX1
ENSG00000231424	5.19465	13.8235	11.9909	4.2338	8.91356	13.2322	-0.281946	0.880756	NA
ENSG00000010932	81.8157	44.6607	22.1371	0.705634	0	6.61612	-4.40277	0.00650406	FMO1
ENSG00000076258	38.9599	35.0905	25.8266	43.7493	32.683	26.4645	0.067713	0.952081	FMO4
ENSG00000117523	23477.2	24864.3	26464	25122.7	26491.1	26825.1	0.0681432	0.549427	PRRC2C
ENSG00000233328	38.9599	35.0905	24.9043	7.76197	7.92316	13.2322	-1.79092	0.0042415	NA
ENSG00000117533	268.823	260.521	248.12	211.69	218.877	248.105	-0.198451	0.44732	VAMP4
ENSG00000010165	4482.98	4860.57	5014.98	5381.87	5513.53	5473.74	0.188116	0.018992	METTL13
ENSG00000197959	175.319	209.48	220.449	206.751	201.05	231.564	0.071294	0.861917	DNM3
ENSG00000135845	616.864	518.915	495.318	511.585	479.351	513.852	-0.111694	0.631091	PIGC
ENSG00000094975	2834.98	2758.33	2897.2	3318.6	3157.38	2909.99	0.145692	0.152511	SUCO
ENSG00000117586	20.7786	14.8869	8.30142	15.5239	7.92316	6.61612	-0.498266	0.722228	TNFSF4
ENSG00000203739	7.79197	6.3801	18.4476	24.6972	12.8751	27.5672	0.972236	0.311084	PRDX6-AS1
ENSG00000117592	4327.14	4036.48	3969	3324.24	3558.49	3639.97	-0.229187	0.00542617	PRDX6
ENSG00000076321	1073.99	1049.53	1104.09	1299.78	1269.69	1297.86	0.260589	0.00792045	KLHL20
ENSG00000120334	455.83	309.435	326.522	384.571	371.398	351.757	0.0287529	0.94569	CENPL
ENSG00000117593	6007.61	6171.68	6372.72	7538.99	7423.01	7535.77	0.27783	1.22e-05	DARS2
ENSG00000270084	22.0772	21.267	20.2924	19.0521	16.8367	25.3618	-0.0601094	0.96483	NA
ENSG00000234741	1101.27	966.585	1003.55	805.834	906.212	1024.4	-0.168801	0.302734	GAS5
ENSG00000185278	641.539	535.928	521.145	486.887	563.535	502.825	-0.126725	0.575848	ZBTB37
ENSG00000135870	1118.15	975.092	1017.39	1021.76	907.202	913.025	-0.1263	0.433117	RC3H1
ENSG00000152061	1357.1	1175	1310.7	1380.93	1271.67	1309.99	0.0461545	0.819942	RABGAP1L
ENSG00000116161	3437.56	3276.18	3081.67	2590.38	2816.68	2796.42	-0.255909	0.00271881	CACYBP
ENSG00000120333	387.001	396.629	363.418	337.999	375.36	366.092	-0.0890455	0.739581	MRPS14
ENSG00000235750	550.633	538.055	515.61	538.399	571.458	559.063	0.0571877	0.818368	KIAA0040
ENSG00000143207	1006.46	1078.24	1049.67	1080.33	1070.62	1079.53	0.042736	0.828414	COP1
ENSG00000236021	7.79197	15.9502	0.92238	8.46761	15.8463	7.71881	0.388661	0.847542	NA
ENSG00000116183	14.2853	7.44345	5.53428	13.407	6.93277	14.3349	0.378639	0.821881	PAPPA2
ENSG00000152092	601.28	525.295	590.323	719.747	627.911	680.358	0.242768	0.103696	ASTN1
ENSG00000198797	44.1545	22.3303	35.0504	42.338	47.539	30.8752	0.263863	0.756515	BRINP2
ENSG00000224687	14.2853	18.0769	43.3519	52.9225	49.5198	54.0317	1.01738	0.0690335	RASAL2-AS1
ENSG00000075391	2162.27	2088.42	2237.69	2490.18	2542.34	2420.4	0.199811	0.0210973	RASAL2
ENSG00000213057	50.6478	20.2036	13.8357	22.5803	19.8079	14.3349	-0.542626	0.597239	C1orf220
ENSG00000116191	1215.55	1328.12	1222.15	1399.27	1168.67	1227.29	0.0133725	0.959761	RALGPS2
ENSG00000116199	2181.75	2091.61	2021.86	2155.01	2045.17	2219.71	0.0291206	0.869809	FAM20B
ENSG00000186283	1383.07	1506.77	1644.6	1687.17	1538.08	1660.65	0.106116	0.485293	TOR3A
ENSG00000143322	4170	3866.34	4327.81	4564.04	4349.82	4375.46	0.104313	0.319336	ABL2
ENSG00000057252	1701.25	1627.99	1613.24	1826.89	1755.97	1752.17	0.1119	0.337317	SOAT1
ENSG00000227141	24.6746	26.5837	11.9909	17.6408	13.8655	19.8484	-0.288496	0.814549	NA
ENSG00000143340	18.1813	28.7104	24.9043	26.8141	32.683	26.4645	0.24895	0.804674	FAM163A
ENSG00000169905	2064.87	1861.93	1654.75	1950.37	2007.53	1775.33	0.0413226	0.850695	TOR1AIP2
ENSG00000143337	1940.2	1597.15	1681.5	1774.67	1613.35	1694.83	-0.0355749	0.868713	TOR1AIP1
ENSG00000135837	5105.04	5078.56	5385.78	5758.68	5938.41	5903.79	0.17634	0.0167417	CEP350
ENSG00000116260	3620.67	4020.53	4572.24	4916.86	4771.72	4809.92	0.246366	0.0142431	QSOX1
ENSG00000121454	448.038	383.869	455.656	453.723	391.206	439.972	-0.00127055	0.996608	LHX4
ENSG00000230124	1463.59	1367.47	1693.49	1515.7	1645.05	1637.49	0.0823052	0.649783	ACBD6
ENSG00000143324	1637.61	1614.17	1449.98	1388.69	1471.73	1413.65	-0.136599	0.273037	XPR1
ENSG00000135835	54.5438	86.1313	72.868	86.0873	92.1068	78.2908	0.257924	0.61624	KIAA1614
ENSG00000243155	24.6746	12.7602	20.2924	12.7014	23.7695	14.3349	-0.18591	0.891126	NA
ENSG00000135823	1396.06	1554.62	1364.2	1319.54	1419.24	1537.15	-0.015051	0.952271	STX6
ENSG00000153029	432.454	401.946	321.911	429.731	381.302	443.28	0.122648	0.655575	MR1
ENSG00000162783	1775.27	2009.73	2318.86	2323.65	2677.04	2581.39	0.310097	0.00821586	IER5
ENSG00000135821	13634.6	12807	12700.2	15299.6	15075.8	15362.6	0.224947	0.000467872	GLUL
ENSG00000135828	658.421	584.842	653.045	731.742	740.816	781.805	0.248807	0.0625028	RNASEL
ENSG00000143333	1229.83	1253.69	1299.63	1222.86	1151.83	1239.42	-0.066717	0.685227	RGS16
ENSG00000261504	3.89599	11.6968	5.53428	11.2901	7.92316	19.8484	0.864533	0.52458	LINC01686
ENSG00000135838	112.984	140.362	111.608	121.369	126.771	137.836	0.076905	0.881407	NPL
ENSG00000135829	37097.6	38923.9	43246.7	47224.6	49642.6	50976.1	0.309687	4.16e-05	DHX9
ENSG00000135862	20290.3	20755.5	23576	24654.1	26425.7	26267.1	0.25903	0.00118186	LAMC1
ENSG00000058085	438.948	450.86	472.259	616.724	587.304	561.268	0.374498	0.00478172	LAMC2
ENSG00000157064	133.762	158.439	125.444	111.49	128.751	86.0096	-0.351586	0.310317	NMNAT2
ENSG00000232860	62.3358	57.4209	52.5757	45.1606	50.5102	46.3129	-0.276968	0.645929	SMG7-AS1
ENSG00000116698	4008.97	3800.41	3620.34	3391.98	3358.43	3256.24	-0.190587	0.0222263	SMG7
ENSG00000162704	2533.69	2326.61	1962.82	1948.96	2028.33	2027.84	-0.182811	0.158157	ARPC5
ENSG00000143344	387.001	341.335	313.609	310.479	299.099	314.266	-0.168918	0.482792	RGL1
ENSG00000198756	546.737	583.779	554.35	623.075	625.93	591.04	0.127623	0.483492	COLGALT2
ENSG00000198860	479.206	418.96	404.925	461.485	440.726	471.95	0.0803731	0.760577	TSEN15
ENSG00000116667	1276.58	1116.52	1014.62	721.158	660.594	757.546	-0.669314	3.25e-09	C1orf21
ENSG00000116406	2316.81	2171.36	2386.2	2591.79	2531.45	2352.03	0.121692	0.284569	EDEM3
ENSG00000135842	2283.05	2416.99	2226.63	2599.56	2506.69	2677.32	0.168264	0.0719768	NIBAN1
ENSG00000121481	668.811	596.539	570.031	448.783	442.707	403.584	-0.49773	0.000165215	RNF2
ENSG00000121486	1537.62	1655.64	1637.22	1718.92	1818.37	1775.33	0.135546	0.223787	TRMT1L
ENSG00000116668	159.735	144.616	130.056	156.651	153.511	130.117	0.0288824	0.958872	SWT1
ENSG00000279838	10.3893	20.2036	15.6805	9.17324	10.8943	15.4376	-0.408927	0.758945	NA
ENSG00000116679	7750.41	6407.75	5730.75	4334.71	4333.97	4524.33	-0.591544	1.56e-09	IVNS1ABP
ENSG00000273004	14.2853	11.6968	16.6028	11.2901	13.8655	16.5403	-0.046341	0.977001	NA
ENSG00000143341	1329.83	1211.16	1491.49	1401.39	1619.3	1541.56	0.175643	0.212028	HMCN1
ENSG00000047410	16670.9	17157.1	19199.3	19498.8	21335.1	21760.4	0.2389	0.00449424	TPR
ENSG00000157181	767.509	762.422	836.599	914.502	871.548	961.543	0.213296	0.0973825	ODR4
ENSG00000073756	64.9331	64.8643	72.868	74.7972	82.2028	59.5451	0.0968263	0.887186	PTGS2
ENSG00000116711	232.46	236.064	239.819	282.254	271.368	319.779	0.29895	0.152664	PLA2G4A
ENSG00000231767	118.178	55.2942	40.5847	3.52817	2.97119	27.5672	-2.66831	0.0709695	RPS27AP5
ENSG00000116741	81.8157	81.8779	76.5575	65.624	89.1356	105.858	0.106418	0.868372	RGS2
ENSG00000116750	1832.41	1582.26	1432.46	1219.34	1237.99	1243.83	-0.386975	0.000413635	UCHL5
ENSG00000116747	2381.75	2414.87	2434.16	2267.2	2328.42	2214.2	-0.0866485	0.451227	RO60
ENSG00000272579	167.527	189.276	161.416	166.53	206.993	197.381	0.134799	0.715869	NA
ENSG00000023572	167.527	133.982	136.512	124.192	164.406	152.171	0.00790327	0.98996	GLRX2
ENSG00000134371	1762.28	1541.86	1413.09	1440.9	1541.05	1646.31	-0.0266665	0.912408	CDC73
ENSG00000066279	9375.04	10356	10902.5	11530.8	12513.6	12523.2	0.254781	0.00188531	ASPM
ENSG00000177888	542.841	470.001	508.231	552.511	488.265	455.41	-0.017939	0.958838	ZBTB41
ENSG00000213047	785.69	714.571	679.794	908.151	870.557	820.399	0.258291	0.0443106	DENND1B
ENSG00000203724	38.9599	23.3937	43.3519	10.5845	29.7119	27.5672	-0.66643	0.399307	C1orf53
ENSG00000143355	93.5036	82.9413	65.489	87.4986	82.2028	89.3177	0.107526	0.86182	LHX9
ENSG00000151414	1877.86	1637.56	1568.97	2009.65	1714.37	1838.18	0.132702	0.369128	NEK7
ENSG00000081237	53.2451	87.1947	52.5757	28.2254	35.6542	33.0806	-1.00181	0.0219476	PTPRC
ENSG00000116833	92.205	80.8146	112.53	117.135	98.0491	109.166	0.182243	0.703223	NR5A2
ENSG00000162702	2180.45	2012.92	2274.59	2253.09	2249.19	2253.89	0.0625541	0.669431	ZNF281
ENSG00000118193	3699.89	3986.5	4255.86	4458.9	4520.16	4751.48	0.199927	0.0235433	KIF14
ENSG00000118197	345.444	322.195	320.988	314.713	378.331	324.19	0.040876	0.90725	DDX59
ENSG00000118200	3346.65	3517.56	3515.19	3925.44	4028.93	4078.84	0.212358	0.00444784	CAMSAP2
ENSG00000163362	406.481	405.136	360.651	365.518	358.523	342.936	-0.131731	0.579911	INAVA
ENSG00000116852	306.484	314.752	298.851	274.492	337.725	287.801	-0.0340318	0.929142	KIF21B
ENSG00000232237	2.59732	12.7602	11.9909	7.76197	18.8175	1.10269	0.0015003	0.999402	ASCL5
ENSG00000116857	2166.17	2091.61	2150.07	1936.97	2165.99	2176.7	-0.0306723	0.868014	TMEM9
ENSG00000163395	22.0772	15.9502	24.9043	23.9916	24.7599	17.643	0.0817942	0.952081	IGFN1
ENSG00000118194	228.564	158.439	123.599	2.82254	0.990395	36.3887	-3.6788	0.036531	TNNT2
ENSG00000174307	679.2	829.413	893.786	1148.07	1188.47	1010.06	0.475503	0.000188695	PHLDA3
ENSG00000159176	1031.14	1058.03	989.714	949.783	882.442	851.275	-0.195321	0.11855	CSRP1
ENSG00000223396	6.49331	11.6968	1.84476	11.9958	12.8751	11.0269	0.859774	0.549255	NA
ENSG00000134369	957.114	849.617	888.252	993.533	1042.89	1053.07	0.197556	0.112433	NAV1
ENSG00000231871	19.4799	23.3937	14.7581	16.2296	9.90395	17.643	-0.389678	0.736555	IPO9-AS1
ENSG00000198700	11808.7	11821.3	12247.4	13222.2	12785	13092.2	0.124008	0.0853959	IPO9
ENSG00000198892	80.517	58.4842	59.9547	50.1	58.4333	48.5182	-0.333947	0.537365	SHISA4
ENSG00000163431	109.088	106.335	108.841	116.43	137.665	140.041	0.276024	0.438328	LMOD1
ENSG00000134375	1899.94	1648.19	1681.5	1324.47	1408.34	1548.17	-0.289354	0.00771091	TIMM17A
ENSG00000176393	3846.64	3881.23	4502.14	5172.3	5130.25	4948.86	0.317798	0.000164738	RNPEP
ENSG00000143862	711.667	653.96	691.785	553.923	635.834	600.965	-0.202097	0.182128	ARL8A
ENSG00000143851	10.3893	25.5204	25.8266	21.8747	27.7311	43.0048	0.550047	0.536122	PTPN7
ENSG00000077152	718.16	516.788	581.099	695.755	615.035	688.077	0.142825	0.529563	UBE2T
ENSG00000077157	832.442	1018.69	1036.76	975.892	928	992.419	0.00102419	0.996608	PPP1R12B
ENSG00000143858	49.3491	48.9141	54.4204	44.4549	44.5678	44.1075	-0.19999	0.777693	SYT2
ENSG00000117139	7094.59	7391.34	8431.47	9273.44	9342.4	9540.45	0.296318	0.000274867	KDM5B
ENSG00000228288	6.49331	10.6335	14.7581	5.64507	11.8847	7.71881	-0.37051	0.830942	PCAT6
ENSG00000214796	96.101	91.4481	76.5575	73.3859	78.2412	90.4204	-0.126426	0.830318	NA
ENSG00000234996	20.7786	25.5204	25.8266	14.8183	22.7791	28.6699	-0.147976	0.902942	ACTG1P25
ENSG00000183155	311.679	263.711	274.869	242.032	268.397	243.694	-0.17093	0.520369	RABIF
ENSG00000117153	1523.33	1504.64	1533	1745.74	1664.85	1747.76	0.177726	0.0694432	KLHL12
ENSG00000159346	2029.81	2086.29	1844.76	1503	1644.06	1620.95	-0.322547	0.00054584	ADIPOR1
ENSG00000159348	1029.84	1030.39	1049.67	1066.92	1029.02	1135.77	0.0542706	0.775421	CYB5R1
ENSG00000163444	1697.35	1819.39	1542.22	1522.05	1372.69	1526.12	-0.193328	0.107351	TMEM183A
ENSG00000143847	281.81	260.521	236.129	256.145	218.877	179.738	-0.238107	0.396378	PPFIA4
ENSG00000163485	127.269	141.426	133.745	153.828	158.463	124.604	0.121331	0.786277	ADORA1
ENSG00000159388	898.674	882.58	943.595	884.865	794.297	874.431	-0.0935131	0.597773	BTG2
ENSG00000122176	22.0772	23.3937	13.8357	0.705634	0	6.61612	-3.13961	0.0030481	FMOD
ENSG00000058668	2279.15	2386.16	2514.41	2716.69	2713.68	2639.83	0.167798	0.0684182	ATP2B4
ENSG00000058673	8798.43	8853.45	9159.23	9464.67	9429.55	9617.64	0.0884602	0.291996	ZC3H11A
ENSG00000257315	328.561	329.638	359.728	418.441	477.37	413.508	0.360385	0.0255123	ZBED6
ENSG00000182004	1006.46	769.865	772.032	509.468	647.718	745.417	-0.42362	0.0155528	SNRPE
ENSG00000143842	636.344	658.214	641.976	513.702	594.237	573.397	-0.207331	0.176351	SOX13
ENSG00000143845	479.206	450.86	561.729	428.32	384.273	328.601	-0.383373	0.0273664	ETNK2
ENSG00000174567	12.9866	10.6335	5.53428	12.7014	15.8463	25.3618	0.89566	0.390633	GOLT1A
ENSG00000143850	1080.49	963.395	987.869	916.618	994.357	993.521	-0.0619232	0.753123	PLEKHA6
ENSG00000158615	3103.8	2763.65	2731.17	3032.81	2907.8	2816.26	0.0282586	0.877147	PPP1R15B
ENSG00000133056	1123.34	1132.47	1106.86	1012.58	1147.87	1066.3	-0.060847	0.741472	PIK3C2B
ENSG00000198625	1032.44	1002.74	905.777	788.899	791.326	788.421	-0.310158	0.00585179	MDM4
ENSG00000170382	184.41	147.806	181.709	172.175	186.194	146.657	-0.0215427	0.968	LRRN2
ENSG00000163531	109.088	114.842	107.918	107.962	126.771	104.755	0.0320343	0.958838	NFASC
ENSG00000174529	99.997	68.0544	71.0233	105.139	69.3277	97.0365	0.197441	0.726954	TMEM81
ENSG00000117222	1744.1	1606.72	1695.33	1794.43	1856	1805.1	0.112879	0.336654	RBBP5
ENSG00000133059	2596.02	2521.2	2649.08	2977.78	2940.48	2742.38	0.157905	0.0871583	DSTYK
ENSG00000133069	594.787	708.191	684.406	607.551	565.516	602.067	-0.164983	0.337317	TMCC2
ENSG00000163545	61.0371	69.1177	71.0233	77.6197	68.3373	67.2639	0.0845722	0.901914	NUAK2
ENSG00000162873	38.9599	35.0905	30.4385	16.9352	8.91356	34.1833	-0.81352	0.274899	KLHDC8A
ENSG00000235363	53.2451	18.0769	17.5252	17.6408	19.8079	24.2591	-0.510227	0.608161	NA
ENSG00000117266	672.707	760.295	707.465	670.352	716.056	688.077	-0.0473286	0.843385	CDK18
ENSG00000174514	67.5304	76.5612	46.119	59.9789	44.5678	41.9021	-0.358888	0.542773	MFSD4A
ENSG00000158711	920.751	975.092	839.366	826.297	844.807	784.011	-0.153903	0.304843	ELK4
ENSG00000158715	470.116	577.399	588.478	499.589	468.457	455.41	-0.202617	0.274798	SLC45A3
ENSG00000069275	19538.4	17660.1	17480.9	18448.1	18405.5	19381.9	0.0406386	0.767254	NUCKS1
ENSG00000117280	1044.12	1024.01	875.339	832.648	867.586	743.211	-0.265056	0.04915	RAB29
ENSG00000133065	2664.85	3028.42	2809.57	2071.04	2222.45	2098.41	-0.412714	4.01e-07	SLC41A1
ENSG00000196550	196.098	169.073	142.969	197.578	186.194	205.1	0.220096	0.488469	FAM72A
ENSG00000266028	2140.19	2378.71	2164.83	2350.47	2379.92	2224.12	0.057499	0.704201	SRGAP2
ENSG00000263528	114.282	106.335	99.617	121.369	105.972	111.371	0.0881835	0.867792	IKBKE
ENSG00000266094	902.57	1169.68	1165.89	1128.31	1130.04	1069.61	0.0369441	0.887575	RASSF5
ENSG00000143486	2762.25	2891.25	2828.02	2459.13	2589.88	2694.97	-0.132699	0.179734	EIF2D
ENSG00000143479	290.9	391.313	347.737	359.873	353.571	435.562	0.151165	0.585681	DYRK3
ENSG00000162889	2916.79	3233.65	3363	2482.42	2586.91	2742.38	-0.286395	0.00138302	MAPKAPK2
ENSG00000224114	64.9331	62.7376	53.498	26.1085	69.3277	123.501	0.258838	0.77595	RPS14P1
ENSG00000182795	5.19465	6.3801	14.7581	13.407	9.90395	11.0269	0.361165	0.831892	C1orf116
ENSG00000123836	864.909	803.892	858.736	879.926	993.366	995.727	0.18063	0.189718	PFKFB2
ENSG00000180667	906.466	809.209	725.913	788.899	742.796	748.725	-0.0938816	0.64947	YOD1
ENSG00000196352	958.412	864.503	889.174	1064.1	1036.94	1007.86	0.199659	0.0997984	CD55
ENSG00000117322	944.127	919.798	1060.74	1185.47	1172.63	1102.69	0.242062	0.0388389	CR2
ENSG00000197721	20.7786	10.6335	14.7581	6.35071	18.8175	11.0269	-0.361224	0.806941	CR1L
ENSG00000117335	4514.15	4466.07	4812.06	5792.55	5472.92	5727.36	0.3008	1.74e-05	CD46
ENSG00000076356	1707.74	1755.59	1796.8	1968.72	1866.89	1930.81	0.132314	0.212911	PLXNA2
ENSG00000196878	503.881	593.349	589.401	632.248	639.795	591.04	0.141358	0.455469	LAMB3
ENSG00000123689	16.8826	12.7602	14.7581	16.9352	26.7407	9.92419	0.280456	0.837808	G0S2
ENSG00000009790	14.2853	24.457	32.2833	9.17324	7.92316	17.643	-1.06806	0.204945	TRAF3IP3
ENSG00000162757	177.917	162.693	153.115	202.517	155.492	135.631	0.0130756	0.981601	C1orf74
ENSG00000117595	211.682	225.43	202.924	244.855	255.522	197.381	0.129131	0.701835	IRF6
ENSG00000117597	2828.49	2621.16	2478.43	2795.02	2682.98	2955.2	0.0900146	0.501191	UTP25
ENSG00000143469	281.81	274.344	260.111	312.596	319.898	280.083	0.164991	0.514282	SYT14
ENSG00000203706	42.8558	53.1675	34.1281	61.3902	64.3757	63.9559	0.54716	0.247156	NA
ENSG00000082497	898.674	940.001	842.133	1014.7	988.414	985.803	0.158587	0.236078	SERTAD4
ENSG00000054392	409.078	347.715	433.519	366.93	362.485	391.454	-0.0886686	0.755343	HHAT
ENSG00000226986	214.279	155.249	82.0918	7.05634	0.990395	11.0269	-4.57059	4.1e-07	NA
ENSG00000117625	832.442	846.426	767.42	747.972	710.113	776.292	-0.129762	0.424234	RCOR3
ENSG00000082512	541.542	592.286	547.894	685.876	600.179	662.715	0.213621	0.164642	TRAF5
ENSG00000153363	84.413	99.9549	91.3156	92.438	99.0395	79.3935	-0.0248878	0.970766	LINC00467
ENSG00000236809	19.4799	18.0769	28.5938	27.5197	19.8079	11.0269	-0.165835	0.899193	SNX25P1
ENSG00000170385	1558.39	1645	1519.16	1673.06	1525.21	1654.03	0.0398842	0.830722	SLC30A1
ENSG00000117650	1048.02	962.332	983.257	1052.81	991.386	1101.58	0.0724048	0.687643	NEK2
ENSG00000123684	2397.33	2286.2	2276.43	2601.67	2361.1	2524.05	0.106593	0.350926	LPGAT1
ENSG00000143493	4006.37	3926.95	4241.1	4931.68	4510.26	4454.86	0.191334	0.0262264	INTS7
ENSG00000143476	4588.17	4309.76	4539.95	5615.43	5211.46	5361.27	0.269232	0.000182977	DTL
ENSG00000220749	114.282	95.7015	34.1281	2.82254	8.91356	15.4376	-3.2307	1.33e-08	RPL21P28
ENSG00000066027	1470.09	1378.1	1372.5	1689.29	1623.26	1525.02	0.199406	0.0576979	PPP2R5A
ENSG00000065600	658.421	563.575	581.099	632.248	615.035	666.023	0.0876433	0.686095	PACC1
ENSG00000117691	376.612	401.946	374.486	285.076	353.571	425.637	-0.123058	0.688538	NENF
ENSG00000260805	16.8826	25.5204	44.2742	22.5803	49.5198	25.3618	0.143153	0.906305	NA
ENSG00000162772	1142.82	1098.44	1103.17	1313.89	1060.71	1065.2	0.04438	0.853175	ATF3
ENSG00000123685	106.49	128.665	107.918	93.1437	103.001	101.447	-0.209354	0.627058	BATF3
ENSG00000117697	728.549	573.146	486.094	528.52	552.641	571.192	-0.109548	0.692824	NSL1
ENSG00000203705	484.401	452.987	432.596	398.683	355.552	377.119	-0.271448	0.103916	TATDN3
ENSG00000198468	59.7384	60.6109	38.74	29.6366	31.6926	50.7236	-0.51304	0.388875	FLVCR1-DT
ENSG00000162769	1553.2	1767.29	1628	1719.63	1706.45	1673.88	0.0430265	0.812093	FLVCR1
ENSG00000143494	240.252	246.697	237.052	204.634	217.887	183.046	-0.255441	0.296327	VASH2
ENSG00000174606	1549.3	1447.22	1301.48	1610.26	1478.66	1491.94	0.0952991	0.555605	ANGEL2
ENSG00000136643	984.386	994.232	900.243	978.714	962.664	1107.1	0.0821482	0.661891	RPS6KC1
ENSG00000230461	24.6746	26.5837	31.3609	23.9916	20.7983	23.1564	-0.285648	0.767254	PROX1-AS1
ENSG00000117707	361.028	363.666	311.764	211.69	230.762	231.564	-0.621326	0.000176625	PROX1
ENSG00000143499	1033.73	1123.96	1032.14	909.562	853.721	958.235	-0.229771	0.053685	SMYD2
ENSG00000152104	5023.22	5282.72	5537.05	5441.85	5551.17	5209.1	0.0319155	0.833224	PTPN14
ENSG00000117724	18895.5	19660.3	21654.7	21914.9	22543.4	23225.9	0.168484	0.0419869	CENPF
ENSG00000136636	4297.27	4221.5	4496.6	4875.22	4752.91	5052.51	0.173182	0.0275395	KCTD3
ENSG00000196482	236.356	170.136	118.065	4.2338	5.94237	17.643	-4.27711	1.96e-09	ESRRG
ENSG00000092978	458.428	556.132	453.811	443.844	467.467	542.522	-0.0182573	0.960662	GPATCH2
ENSG00000162814	10.3893	5.31675	13.8357	16.9352	7.92316	16.5403	0.485306	0.733899	SPATA17
ENSG00000228247	90.9063	69.1177	50.7309	0.705634	0	6.61612	-4.9326	7.87e-05	NA
ENSG00000067533	1397.36	1370.66	1245.21	1162.88	1199.37	1369.54	-0.105716	0.523753	RRP15
ENSG00000092969	48.0505	87.1947	69.1785	55.7451	55.4621	56.2371	-0.296277	0.610721	TGFB2
ENSG00000143353	274.018	204.163	233.362	216.63	243.637	276.775	0.0495261	0.909417	LYPLAL1
ENSG00000196660	154.541	165.883	212.147	177.82	185.204	194.073	0.0556857	0.905188	SLC30A10
ENSG00000136628	23620.1	23486.2	27556.1	29758.7	30100.1	31651.5	0.293332	0.00027933	EPRS1
ENSG00000162813	835.039	710.318	703.776	846.761	820.047	870.02	0.176757	0.242773	BPNT1
ENSG00000067704	12767.1	12287	13749.9	15269.9	14320.1	15475.1	0.21565	0.00473052	IARS2
ENSG00000118873	4720.64	4571.34	5062.94	5846.18	5576.92	5699.79	0.25418	0.000613491	RAB3GAP2
ENSG00000218283	815.56	714.571	623.529	395.861	329.802	413.508	-0.915242	2.68e-11	NA
ENSG00000116141	1222.04	1304.73	1354.98	1495.24	1285.53	1332.05	0.0840847	0.628071	MARK1
ENSG00000162817	1150.61	1112.26	1303.32	1274.37	1279.59	1372.85	0.136372	0.338341	C1orf115
ENSG00000117791	416.87	441.29	416.916	457.251	543.727	509.442	0.241105	0.156491	MTARC2
ENSG00000186205	1272.69	1274.96	1141.91	1179.11	1190.46	1238.32	-0.0315345	0.880964	MTARC1
ENSG00000136630	371.417	478.507	486.094	469.952	539.765	499.517	0.169287	0.448841	HLX
ENSG00000143507	61.0371	79.7512	66.4114	50.8056	49.5198	55.1344	-0.419284	0.372562	DUSP10
ENSG00000276997	22.0772	21.267	14.7581	28.2254	18.8175	12.1296	0.0586811	0.969223	NA
ENSG00000143512	3.89599	12.7602	14.7581	19.7578	19.8079	14.3349	0.752534	0.497406	HHIPL2
ENSG00000143498	440.246	418.96	433.519	458.662	436.764	453.205	0.0622571	0.816395	TAF1A
ENSG00000225265	38.9599	39.3439	25.8266	12.7014	36.6446	29.7726	-0.412256	0.64947	TAF1A-AS1
ENSG00000154305	4041.44	4051.36	4321.35	4496.3	4494.41	4690.83	0.139403	0.104645	MIA3
ENSG00000272750	16.8826	17.0136	20.2924	26.8141	10.8943	16.5403	0.0185708	0.991595	NA
ENSG00000186063	1249.31	1091	883.64	913.796	929.981	890.971	-0.233848	0.149064	AIDA
ENSG00000162819	1238.92	1253.69	1082.87	1270.85	1241.96	1400.41	0.130779	0.382052	BROX
ENSG00000228106	59.7384	31.9005	35.9728	40.2211	44.5678	24.2591	-0.204808	0.82476	NA
ENSG00000154309	354.535	405.136	399.39	443.138	396.158	407.994	0.10556	0.674075	DISP1
ENSG00000187554	28.5706	8.5068	21.2147	20.4634	16.8367	26.4645	0.136753	0.924108	TLR5
ENSG00000143502	137.658	173.326	134.667	163.001	138.655	166.506	0.0715635	0.88271	SUSD4
ENSG00000162909	9052.97	10110.3	10221.8	9360.23	9632.58	9397.1	-0.0502019	0.699503	CAPN2
ENSG00000143514	5614.11	5862.25	6559.97	6877.81	6966.44	7121.16	0.216221	0.0111169	TP53BP2
ENSG00000272645	581.8	542.308	575.565	574.386	564.525	496.209	-0.0525708	0.843016	NA
ENSG00000185495	59.7384	61.6743	51.6533	35.2817	25.7503	56.2371	-0.57031	0.297315	NA
ENSG00000143756	2383.04	2354.26	2245.07	2530.4	2226.41	2318.95	0.0210784	0.913238	FBXO28
ENSG00000236773	44.1545	25.5204	19.37	2.1169	0	1.10269	-4.64865	1.28e-05	NA
ENSG00000143753	4594.67	4381	4466.16	4821.6	4669.71	5188.14	0.12692	0.175049	DEGS1
ENSG00000143748	3332.37	3220.89	3485.67	3331.3	3382.2	3649.9	0.044794	0.767254	NVL
ENSG00000143771	1280.48	1091	1022	874.28	935.923	982.494	-0.280105	0.0306923	CNIH4
ENSG00000162923	6943.94	6434.33	6582.1	6314.01	6539.58	6644.79	-0.0337641	0.807804	WDR26
ENSG00000143786	268.823	292.421	263.801	304.128	262.455	290.007	0.0565669	0.872912	CNIH3
ENSG00000233384	2.59732	14.8869	19.37	7.05634	27.7311	12.1296	0.306557	0.862425	CNIH3-AS2
ENSG00000185842	684.395	628.44	669.648	742.327	694.267	718.952	0.122504	0.478677	DNAH14
ENSG00000143815	13124.3	12649.6	12697.5	14718.1	13511	14359.2	0.14694	0.0507132	LBR
ENSG00000154380	7859.5	8852.39	7952.76	7531.23	7547.8	7728.74	-0.113152	0.240141	ENAH
ENSG00000143742	3840.14	3195.37	2957.15	2827.48	2965.24	3025.77	-0.179348	0.162212	SRP9
ENSG00000143819	1998.64	2082.04	2101.18	1809.25	1810.44	1887.8	-0.167948	0.0763488	EPHX1
ENSG00000242861	25.9732	27.6471	33.2057	23.9916	32.683	26.4645	-0.0747785	0.948534	NA
ENSG00000196187	1306.45	1358.96	1333.76	1249.68	1231.06	1212.96	-0.114456	0.365241	TMEM63A
ENSG00000143811	4147.93	4337.4	4400.67	4204.17	4045.76	3807.58	-0.0955078	0.37162	PYCR2
ENSG00000143751	2106.43	2117.13	1945.3	2181.82	2131.33	2152.45	0.0689834	0.6183	SDE2
ENSG00000163041	4184.29	2904.01	2657.38	1857.23	2077.85	2098.41	-0.691547	0.0154501	H3-3A
ENSG00000225518	27.2719	34.0272	79.3247	38.1042	68.3373	46.3129	0.0956454	0.930812	NA
ENSG00000182827	3493.4	3473.96	3413.73	3502.06	3394.08	3398.48	-0.0114191	0.945734	ACBD3
ENSG00000183814	1220.74	1206.9	1253.51	1413.38	1279.59	1314.4	0.123716	0.344722	LIN9
ENSG00000143799	62281.2	62933.3	68870.4	71101.8	73612.1	76420.6	0.18814	0.0112684	PARP1
ENSG00000203685	118.178	123.349	81.1694	71.9747	72.2988	94.8311	-0.433097	0.266534	STUM
ENSG00000143772	1567.48	1715.18	1723.93	1644.83	1746.07	1559.2	-0.0172962	0.938163	ITPKB
ENSG00000143801	1509.04	1504.64	1538.53	1481.13	1540.06	1529.43	-0.00150337	0.993864	PSEN2
ENSG00000163050	6621.88	6700.17	7256.36	8032.23	7767.67	7997.79	0.209284	0.00425049	COQ8A
ENSG00000143776	4632.33	4352.29	4404.36	4812.42	4726.17	4738.25	0.0932847	0.325844	CDC42BPA
ENSG00000181450	888.285	725.205	910.389	959.662	853.721	867.815	0.0891128	0.682355	ZNF678
ENSG00000143740	1866.18	1867.24	1851.22	1851.58	1798.56	1883.39	-0.0132478	0.94569	SNAP47
ENSG00000081692	1767.48	1760.91	1851.22	1946.84	1954.05	2031.15	0.139826	0.174212	JMJD4
ENSG00000143816	110.386	125.475	154.96	136.187	128.751	146.657	0.0654226	0.901261	WNT9A
ENSG00000154342	14.2853	39.3439	26.749	28.931	32.683	25.3618	0.101893	0.934181	WNT3A
ENSG00000143761	12564.6	11701.1	11939.3	10766.6	11030	11196.7	-0.13397	0.0766265	ARF1
ENSG00000143793	2254.48	3253.85	3688.6	3341.88	3486.19	3426.05	0.156495	0.73685	C1orf35
ENSG00000162910	671.408	746.472	724.068	524.992	559.573	588.835	-0.360495	0.00411853	MRPL55
ENSG00000143774	1511.64	1694.98	2049.53	1885.45	1939.19	1964.99	0.136721	0.408526	GUK1
ENSG00000198835	10.3893	11.6968	24.9043	21.169	20.7983	27.5672	0.534959	0.599609	GJC2
ENSG00000181873	1454.5	1425.95	1561.59	1529.81	1439.04	1477.6	0.00127504	0.995012	IBA57
ENSG00000162913	22.0772	23.3937	23.9819	35.2817	26.7407	23.1564	0.305112	0.746006	OBSCN-AS1
ENSG00000154358	1389.57	1274.96	1394.64	1235.57	1406.36	1158.92	-0.0946052	0.589027	OBSCN
ENSG00000154370	3654.43	4190.66	4575.93	4482.19	4656.84	4163.75	0.0980969	0.514253	TRIM11
ENSG00000162931	6.49331	10.6335	12.9133	7.05634	11.8847	4.41075	-0.37641	0.83456	TRIM17
ENSG00000181218	407.78	426.403	352.349	302.011	276.32	327.498	-0.388243	0.0256509	H2AW
ENSG00000196890	70.1277	49.9774	56.2652	62.0958	48.5294	76.0854	0.0856209	0.913017	H2BU1
ENSG00000168159	4851.8	5390.12	5283.39	4581.68	5138.17	5133.01	-0.0651371	0.643799	RNF187
ENSG00000183929	12.9866	12.7602	11.0686	9.87888	13.8655	5.51344	-0.319591	0.843385	NA
ENSG00000234975	54.5438	39.3439	29.5162	2.1169	0.990395	9.92419	-3.32951	3.29e-06	FTH1P2
ENSG00000116574	1609.04	1358.96	1530.23	1620.14	1646.04	1641.9	0.12656	0.340061	RHOU
ENSG00000177788	14.2853	26.5837	26.749	10.5845	15.8463	29.7726	-0.305986	0.80693	RAB4A-AS1
ENSG00000168118	944.127	846.426	849.512	861.579	857.682	784.011	-0.0731642	0.709248	RAB4A
ENSG00000154429	1398.66	1347.26	1199.09	1529.11	1324.16	1334.25	0.0898932	0.617963	CCSAP
ENSG00000143632	56767.1	43743	28687.9	599.083	285.234	5264.23	-4.39327	0.0027776	ACTA1
ENSG00000069248	13807.4	12844.2	14340.2	16814.6	16126.6	16586.6	0.272893	6.46e-05	NUP133
ENSG00000135776	2802.51	2678.58	2486.74	2761.85	2854.32	2691.66	0.0616014	0.666042	ABCB10
ENSG00000135801	2696.02	2600.95	2614.95	2423.15	2523.53	2626.6	-0.0637658	0.631847	TAF5L
ENSG00000135763	5984.23	6096.18	6542.44	7270.15	7296.24	6917.16	0.205882	0.00622009	URB2
ENSG00000213028	12.9866	8.5068	7.37904	16.2296	10.8943	4.41075	0.172949	0.929929	NA
ENSG00000143641	9591.92	10012.5	10107.4	10833.6	10525.9	10315.6	0.092295	0.284569	GALNT2
ENSG00000177614	620.76	719.888	654.89	692.933	664.555	631.84	-0.0038746	0.990574	PGBD5
ENSG00000135775	3170.03	3091.16	3197.89	3812.54	3358.43	3717.16	0.203453	0.0208016	COG2
ENSG00000119280	1803.84	1920.41	2055.06	2033.64	1972.87	1983.73	0.0504988	0.761385	C1orf198
ENSG00000143643	1890.85	2050.14	1915.78	2432.32	2220.47	2409.37	0.270115	0.00222505	TTC13
ENSG00000173409	775.301	705.001	668.725	740.916	770.527	682.563	0.0337119	0.896682	ARV1
ENSG00000182118	394.793	389.186	434.441	417.03	478.361	466.437	0.155496	0.464281	FAM89A
ENSG00000119283	7.79197	12.7602	2.76714	12.7014	6.93277	13.2322	0.512956	0.763528	TRIM67
ENSG00000143633	671.408	715.634	552.506	550.394	554.621	677.05	-0.122919	0.615795	C1orf131
ENSG00000116906	2624.6	2638.17	2491.35	2792.19	2650.3	2721.43	0.0753293	0.537466	GNPAT
ENSG00000116903	2010.33	2049.08	2071.67	2409.03	2395.77	2206.48	0.194101	0.0329243	EXOC8
ENSG00000010072	1719.43	1709.87	1788.49	1884.75	1889.67	1992.56	0.143103	0.168209	SPRTN
ENSG00000135766	2806.41	3108.17	2955.31	3375.05	3336.64	3158.1	0.154068	0.102814	EGLN1
ENSG00000233461	148.047	106.335	117.142	88.9099	100.03	109.166	-0.317544	0.394034	LOC122526782
ENSG00000116918	2453.17	2441.45	2219.25	2694.11	2520.56	2500.9	0.11905	0.297075	TSNAX
ENSG00000162946	323.367	319.005	347.737	371.869	365.456	382.633	0.175613	0.407265	DISC1
ENSG00000116991	3093.41	3291.07	3333.48	3467.49	3353.48	3311.37	0.0599784	0.640094	SIPA1L2
ENSG00000135778	798.677	727.331	714.844	724.686	706.152	845.761	0.0224855	0.938437	NTPCR
ENSG00000135749	1668.78	1674.78	1718.39	1691.4	1746.07	1701.45	0.0210797	0.909867	PCNX2
ENSG00000143674	2334.99	2443.58	2458.14	2612.26	2596.82	2645.35	0.117345	0.235682	MAP3K21
ENSG00000135750	644.136	623.123	475.948	543.338	569.477	549.138	-0.0651184	0.825814	KCNK1
ENSG00000183780	29.8692	30.8371	26.749	19.0521	25.7503	27.5672	-0.283879	0.764567	SLC35F3
ENSG00000231663	16.8826	7.44345	20.2924	4.93944	17.8271	13.2322	-0.338352	0.832347	COA6-AS1
ENSG00000168275	736.341	566.765	594.013	412.09	488.265	563.473	-0.376148	0.0320399	COA6
ENSG00000059588	5001.15	5124.28	5285.24	6114.32	6077.06	6105.58	0.247254	0.000182977	TARBP1
ENSG00000168264	3881.7	4009.89	4076.92	4251.44	4506.3	4171.47	0.11094	0.243163	IRF2BP2
ENSG00000173726	9767.23	7936.84	7605.94	8570.63	7909.3	8280.08	-0.0309494	0.884513	TOMM20
ENSG00000188739	63.6344	59.5476	57.1876	50.8056	64.3757	60.6478	-0.040623	0.960994	RBM34
ENSG00000054267	3742.74	3647.29	3685.83	3587.44	3640.69	3633.35	-0.0281826	0.845138	ARID4B
ENSG00000152904	1122.04	986.789	875.339	841.821	841.836	892.074	-0.209871	0.154601	GGPS1
ENSG00000116957	2992.12	2850.84	2797.58	3187.35	2905.82	3061.06	0.0846871	0.483985	NA
ENSG00000162885	870.103	836.856	1023.84	1102.2	1002.28	931.771	0.153265	0.370307	B3GALNT2
ENSG00000168243	419.468	398.756	413.226	328.12	341.686	369.4	-0.247582	0.164691	GNG4
ENSG00000143669	1199.96	1262.2	1378.04	1435.97	1356.84	1419.16	0.13168	0.319718	LYST
ENSG00000116962	10141.2	10275.1	11128.5	11875.1	12141.3	11633.4	0.176192	0.018063	NID1
ENSG00000077585	172.722	224.367	178.942	184.876	195.108	168.711	-0.0701652	0.872478	GPR137B
ENSG00000086619	1241.52	1324.93	1236.91	1212.28	1177.58	1287.94	-0.0493196	0.793273	ERO1B
ENSG00000186197	328.561	343.462	355.116	284.37	268.397	286.699	-0.292534	0.11378	EDARADD
ENSG00000116977	966.204	995.295	987.869	1052.81	1047.84	1033.22	0.0874118	0.579534	LGALS8
ENSG00000223776	37.6612	22.3303	35.0504	19.0521	25.7503	39.6967	-0.185995	0.862425	LGALS8-AS1
ENSG00000273058	49.3491	39.3439	42.4295	55.0394	34.6638	55.1344	0.151879	0.853784	NA
ENSG00000119285	13851.5	14072.4	15994.1	17592.9	17069.5	17807.3	0.256371	0.000950893	HEATR1
ENSG00000077522	1658.39	1440.84	1030.3	267.435	237.695	382.633	-2.21885	2.85e-12	ACTN2
ENSG00000116984	8798.43	9222.43	9798.44	10058.8	10789.4	10854.9	0.187843	0.0182179	MTR
ENSG00000198626	1624.63	1253.69	1105.01	678.82	685.353	795.038	-0.882509	3.88e-11	RYR2
ENSG00000155816	1057.11	1241.99	1335.61	1390.1	1370.71	1313.3	0.16233	0.258183	FMN2
ENSG00000228818	42.8558	34.0272	16.6028	2.1169	8.91356	8.8215	-2.28368	0.00237139	PSMD2P1
ENSG00000180875	36.3625	36.1539	62.7218	42.338	41.5966	55.1344	0.0214169	0.983706	GREM2
ENSG00000182901	87.0103	87.1947	95.0051	90.3211	78.2412	81.5989	-0.103817	0.858383	RGS7
ENSG00000225554	20.7786	17.0136	8.30142	7.05634	10.8943	7.71881	-0.834982	0.472499	NA
ENSG00000091483	1816.83	1851.29	1683.34	2138.78	2098.65	2215.3	0.270585	0.00199861	FH
ENSG00000054277	23.3759	12.7602	28.5938	14.8183	18.8175	17.643	-0.346789	0.762856	OPN3
ENSG00000203668	2393.43	2392.54	2440.62	2584.03	2588.89	2777.67	0.136745	0.157932	CHML
ENSG00000174371	3776.51	3638.78	3760.54	3832.3	3576.32	3750.24	-0.00170231	0.992217	EXO1
ENSG00000214837	28.5706	37.2172	15.6805	16.9352	21.7887	22.0537	-0.422842	0.660344	LINC01347
ENSG00000143702	4669.99	4926.5	4759.48	4835	4720.22	4827.57	0.00255638	0.989036	CEP170
ENSG00000054282	588.294	593.349	596.78	468.541	522.929	477.464	-0.277457	0.0486439	SDCCAG8
ENSG00000117020	2489.53	2445.7	2486.74	2612.26	2477.97	2533.98	0.0394075	0.79309	AKT3
ENSG00000179456	1857.09	1800.25	1756.21	1580.62	1738.14	1598.9	-0.138469	0.222919	ZBTB18
ENSG00000035687	4459.6	4236.39	4462.47	4499.83	4532.05	4733.84	0.0647536	0.573323	ADSS2
ENSG00000179397	5.19465	13.8235	15.6805	20.4634	15.8463	14.3349	0.528267	0.665453	CATSPERE
ENSG00000121644	2064.87	1870.43	1813.4	2165.59	1986.73	2043.28	0.110513	0.394157	DESI2
ENSG00000203667	164.93	165.883	142.047	98.7888	133.703	125.706	-0.406231	0.166701	COX20
ENSG00000153187	53982.8	58660.8	66606	66381.1	72019.6	73521.7	0.241443	0.00995503	HNRNPU
ENSG00000272195	23.3759	15.9502	16.6028	23.9916	18.8175	16.5403	0.10883	0.938237	NA
ENSG00000203666	64.9331	51.0408	65.489	40.9268	45.5582	44.1075	-0.477435	0.333065	EFCAB2
ENSG00000162849	401.286	322.195	399.39	401.506	456.572	468.642	0.238068	0.234567	KIF26B
ENSG00000185420	287.004	239.254	248.12	232.154	191.146	276.775	-0.144808	0.670416	SMYD3
ENSG00000162851	340.249	316.878	321.911	314.713	322.869	326.395	-0.0219299	0.95254	TFB2M
ENSG00000162852	502.582	458.304	566.341	551.1	543.727	506.134	0.0675784	0.80386	CNST
ENSG00000143653	497.387	423.213	447.354	412.796	453.601	459.821	-0.0449376	0.881262	SCCPDH
ENSG00000260855	24.6746	15.9502	12.9133	19.7578	15.8463	19.8484	0.0714271	0.962295	NA
ENSG00000227953	19.4799	13.8235	32.2833	23.2859	8.91356	27.5672	-0.143358	0.922285	NA
ENSG00000153207	4276.49	4195.98	4670.01	5463.72	4980.7	5232.25	0.254244	0.00166109	AHCTF1
ENSG00000197472	132.463	124.412	95.0051	114.313	96.0683	104.755	-0.148198	0.766001	ZNF695
ENSG00000277462	67.5304	47.8507	30.4385	50.1	49.5198	51.8263	0.0719876	0.940428	ZNF670
ENSG00000188295	92.205	60.6109	62.7218	79.031	73.2892	87.1123	0.161314	0.794731	ZNF669
ENSG00000196418	76.621	62.7376	59.0323	53.6282	83.1932	55.1344	-0.0456058	0.957425	ZNF124
ENSG00000259865	89.6077	81.8779	68.2561	75.5028	68.3373	51.8263	-0.276752	0.598412	NA
ENSG00000227671	222.071	228.62	197.389	173.586	150.54	140.041	-0.472295	0.0362736	NA
ENSG00000162714	823.352	806.019	798.781	955.428	864.615	842.453	0.136222	0.375934	ZNF496
ENSG00000175137	498.686	533.802	566.341	584.265	551.65	554.652	0.079199	0.728096	SH3BP5L
ENSG00000171161	328.561	395.566	462.112	433.259	480.342	443.28	0.186902	0.418934	ZNF672
ENSG00000171163	292.199	315.815	356.961	333.059	364.465	331.909	0.0882334	0.771128	ZNF692
ENSG00000185220	90.9063	94.6381	95.9275	85.3817	104.982	98.1392	0.0287684	0.965085	PGBD2
ENSG00000184731	10.3893	7.44345	14.7581	12.7014	6.93277	27.5672	0.509937	0.715869	FAM110C
ENSG00000035115	135.061	163.756	132.823	113.607	112.905	89.3177	-0.444928	0.137156	SH3YL1
ENSG00000143727	2750.57	2590.32	2482.12	1745.74	2034.27	2015.71	-0.433773	1.5e-06	ACP1
ENSG00000151353	516.867	425.34	438.13	462.19	449.639	413.508	-0.0527062	0.86182	TMEM18
ENSG00000130508	735.043	844.3	799.703	838.293	801.23	836.94	0.0564171	0.796851	PXDN
ENSG00000032389	816.858	859.187	842.133	824.886	751.71	808.27	-0.0781128	0.6769	EIPR1
ENSG00000171853	1680.47	1927.85	2268.13	3118.2	2856.3	2603.44	0.544607	1.33e-06	TRAPPC12
ENSG00000225234	14.2853	8.5068	11.0686	4.2338	14.8559	11.0269	-0.188589	0.921242	NA
ENSG00000271868	9.09063	19.1403	17.5252	9.17324	13.8655	7.71881	-0.588101	0.638246	NA
ENSG00000182551	1902.54	1854.48	1926.85	1670.24	1831.24	1766.51	-0.110901	0.351207	ADI1
ENSG00000242282	48.0505	23.3937	37.8176	25.4028	23.7695	35.286	-0.371953	0.652522	NA
ENSG00000171865	964.906	937.875	948.207	903.917	946.818	968.16	-0.0174886	0.941809	RNASEH1
ENSG00000234171	141.554	133.982	113.453	106.551	112.905	155.479	-0.0572585	0.922695	RNASEH1-DT
ENSG00000171863	4489.47	2961.43	2899.96	2642.6	3069.23	3204.41	-0.215076	0.659308	RPS7
ENSG00000118004	19.4799	12.7602	23.9819	18.3465	20.7983	16.5403	-0.0173998	0.991595	COLEC11
ENSG00000176887	53.2451	53.1675	30.4385	23.9916	24.7599	26.4645	-0.857006	0.117476	SOX11
ENSG00000134326	9.09063	15.9502	9.2238	23.9916	12.8751	15.4376	0.623208	0.58713	CMPK2
ENSG00000151692	388.3	431.72	459.345	454.428	399.129	454.307	0.0292106	0.9303	RNF144A
ENSG00000115738	1645.4	1353.64	1158.51	869.341	824.009	911.922	-0.671852	7.7e-08	ID2
ENSG00000260837	3.89599	23.3937	8.30142	9.87888	9.90395	9.92419	-0.27311	0.881407	NA
ENSG00000134313	6349.16	6288.65	7272.97	7396.46	7475.5	7675.81	0.178735	0.0471015	KIDINS220
ENSG00000143797	1092.17	1050.59	964.809	1042.22	939.885	1040.94	-0.03732	0.868092	MBOAT2
ENSG00000151693	1096.07	1127.15	1061.66	1188.29	1075.57	984.7	-0.0126332	0.962296	ASAP2
ENSG00000213772	71.4264	29.7738	28.5938	1.41127	3.96158	5.51344	-3.64799	6.97e-07	NA
ENSG00000119185	784.392	706.064	699.164	629.425	617.016	670.434	-0.190729	0.199229	ITGB1BP1
ENSG00000119203	3866.12	3866.34	3981.91	4515.35	4182.44	4469.19	0.168676	0.036978	CPSF3
ENSG00000134330	433.753	345.589	308.075	303.423	334.754	338.525	-0.151242	0.592828	IAH1
ENSG00000151694	1748	1764.1	1851.22	1867.11	1683.67	1897.72	0.0222674	0.911898	ADAM17
ENSG00000271855	9.09063	10.6335	15.6805	14.1127	16.8367	13.2322	0.303232	0.833472	NA
ENSG00000134308	9190.63	8649.29	7924.17	8030.82	7630	7759.61	-0.136875	0.151264	YWHAQ
ENSG00000115750	1380.48	1311.11	1251.67	1470.54	1261.76	1532.74	0.114486	0.478044	TAF1B
ENSG00000269973	162.333	149.932	176.175	173.586	165.396	198.484	0.133476	0.723307	NA
ENSG00000134317	681.797	681.607	628.141	786.782	696.248	636.251	0.0949349	0.663257	GRHL1
ENSG00000260077	19.4799	22.3303	27.6714	33.1648	39.6158	50.7236	0.808474	0.166033	NA
ENSG00000172059	427.26	376.426	399.39	407.151	387.245	434.459	0.0314185	0.923959	KLF11
ENSG00000205795	35.0639	35.0905	31.3609	28.931	28.7215	34.1833	-0.146523	0.878137	CYS1
ENSG00000171848	8719.21	8295.19	8211.03	8855.71	8297.53	8917.43	0.047908	0.69404	RRM2
ENSG00000163009	55.8425	86.1313	76.5575	80.4423	82.2028	98.1392	0.24207	0.642087	NA
ENSG00000115756	337.652	331.765	329.29	318.947	299.099	341.833	-0.0577056	0.85652	HPCAL1
ENSG00000115758	10338.6	10130.5	10067.8	10658.6	9762.33	10130.4	0.00109749	0.994429	ODC1
ENSG00000257135	6.49331	13.8235	3.68952	9.17324	5.94237	17.643	0.440399	0.808012	NA
ENSG00000115761	2031.11	1840.66	1941.61	1871.34	1984.75	2062.03	0.0251564	0.8956	NOL10
ENSG00000243819	50.6478	38.2806	53.498	52.2169	47.539	41.9021	-0.00188446	0.99779	RN7SL832P
ENSG00000143882	284.407	253.077	282.248	327.414	236.704	239.283	-0.020614	0.964811	ATP6V1C2
ENSG00000272275	18.1813	27.6471	27.6714	19.0521	23.7695	24.2591	-0.151253	0.895726	NA
ENSG00000143870	13894.4	13762.9	13827.4	15140.8	14257.7	14161.8	0.070712	0.455233	PDIA6
ENSG00000162976	58.4398	78.6879	92.238	67.0352	66.3565	59.5451	-0.256917	0.638825	SLC66A3
ENSG00000134318	3496	3699.39	3764.23	3858.41	4003.18	3993.93	0.112257	0.237068	ROCK2
ENSG00000169016	1125.94	1017.63	1044.13	1220.04	1010.2	1072.91	0.0550774	0.804853	E2F6
ENSG00000196208	344.145	359.412	375.409	399.389	415.966	385.941	0.153205	0.4797	GREB1
ENSG00000134324	2144.09	2112.88	2442.46	2612.26	2549.28	2567.06	0.20511	0.0361905	LPIN1
ENSG00000071575	1954.49	2003.35	1842.92	1905.21	1970.89	1979.32	0.0135801	0.94569	TRIB2
ENSG00000162981	18.1813	9.57015	18.4476	16.9352	6.93277	6.61612	-0.561427	0.672605	LRATD1
ENSG00000151779	3340.16	3311.27	3751.32	4252.15	4166.59	4461.47	0.307092	0.000164399	NBAS
ENSG00000079785	11191.9	11093.9	11986.3	11829.2	11870.9	12869.5	0.0931735	0.347886	DDX1
ENSG00000197872	38.9599	51.0408	39.6623	38.1042	39.6158	29.7726	-0.265934	0.721692	CYRIA
ENSG00000163029	2785.63	2653.06	2904.57	3065.27	3065.27	3265.06	0.170483	0.0608316	SMC6
ENSG00000178295	1175.29	1117.58	1046.9	1066.92	1211.25	961.543	-0.0418707	0.863957	GEN1
ENSG00000170745	180.514	133.982	170.64	129.837	129.742	124.604	-0.333399	0.266558	KCNS3
ENSG00000240857	357.132	384.933	460.268	489.004	540.756	527.085	0.365949	0.0223202	RDH14
ENSG00000143867	133.762	143.552	104.229	126.308	96.0683	111.371	-0.183112	0.685149	OSR1
ENSG00000183891	222.071	150.996	178.942	123.486	144.598	158.787	-0.37236	0.206832	TTC32
ENSG00000118965	1773.97	1760.91	1892.72	2256.62	2248.2	2176.7	0.299409	0.000275921	WDR35
ENSG00000132031	53.2451	47.8507	57.1876	59.9789	60.4141	57.3397	0.16663	0.807307	MATN3
ENSG00000068697	3484.31	3100.73	3142.55	2886.75	2704.77	2970.64	-0.183235	0.0579866	LAPTM4A
ENSG00000115884	1331.13	1392.99	1629.85	1671.65	1731.21	1665.06	0.216618	0.0660284	SDC1
ENSG00000055917	4985.56	4334.21	4440.34	4777.85	4145.79	4360.03	-0.0494682	0.772517	PUM2
ENSG00000143878	2464.86	2539.28	2438.77	2392.8	2270.98	2184.42	-0.118824	0.264093	RHOB
ENSG00000118960	798.677	730.521	914.078	888.393	806.182	853.48	0.0598127	0.806047	HS1BP3
ENSG00000143869	380.508	351.969	348.66	337.293	342.677	320.882	-0.108139	0.674309	GDF7
ENSG00000118961	627.254	548.689	529.446	645.655	545.708	534.803	0.0245371	0.940588	LDAH
ENSG00000119771	918.154	965.522	981.412	999.178	999.309	973.673	0.0520624	0.789613	KLHL29
ENSG00000119778	1303.86	1346.2	1332.84	1518.52	1497.48	1490.83	0.178209	0.0785908	ATAD2B
ENSG00000173960	1079.19	838.983	910.389	946.255	940.875	865.61	-0.0353609	0.893277	UBXN2A
ENSG00000163026	879.194	899.594	852.279	971.658	896.308	858.993	0.0546534	0.796851	WDCP
ENSG00000119782	138.957	170.136	122.677	133.365	103.001	121.296	-0.265504	0.4791	FKBP1B
ENSG00000115128	779.197	638.01	517.455	484.065	565.516	627.429	-0.205297	0.386813	SF3B6
ENSG00000219626	48.0505	32.9638	50.7309	43.0437	58.4333	49.6209	0.191695	0.806236	FAM228B
ENSG00000115129	545.438	708.191	790.48	594.849	710.113	645.072	-0.0739083	0.807804	TP53I3
ENSG00000198399	2098.64	2019.3	2148.22	2307.42	2148.17	2211.99	0.0901586	0.463705	ITSN2
ENSG00000084676	1812.93	1877.88	1970.2	1883.34	1807.47	1918.68	-0.0143575	0.943581	NCOA1
ENSG00000184924	275.316	212.67	189.088	145.361	208.973	156.582	-0.403737	0.151475	PTRHD1
ENSG00000138092	1657.09	1672.65	1653.83	1742.92	1520.26	1508.48	-0.0603501	0.726954	CENPO
ENSG00000138031	3701.19	3520.75	3634.18	3861.93	3822.93	3598.07	0.0564787	0.656005	ADCY3
ENSG00000271936	58.4398	65.9277	77.4799	86.793	117.857	73.8801	0.457634	0.274189	NA
ENSG00000115137	185.709	126.539	159.572	163.707	142.617	164.3	0.0019459	0.996608	DNAJC27
ENSG00000084710	915.557	915.544	960.197	877.809	975.539	879.945	-0.0317952	0.889214	EFR3B
ENSG00000115138	12.9866	3.19005	8.30142	13.407	3.96158	16.5403	0.48905	0.783315	POMC
ENSG00000119772	2010.33	2028.87	2060.6	1965.19	2010.5	2000.27	-0.0302965	0.853853	DNMT3A
ENSG00000235072	15.5839	9.57015	14.7581	18.3465	5.94237	13.2322	-0.067241	0.970766	NA
ENSG00000138101	566.217	501.901	534.98	497.472	514.015	431.151	-0.148402	0.46636	DTNB
ENSG00000143970	2499.92	2609.46	2548.54	2592.5	2609.69	2654.17	0.0363015	0.810051	ASXL2
ENSG00000084731	758.418	784.752	783.101	687.993	736.854	615.3	-0.1885	0.208831	KIF3C
ENSG00000084733	3353.14	3158.15	2826.17	2599.56	2572.06	2647.55	-0.254847	0.00574202	RAB10
ENSG00000157833	514.27	544.435	606.004	609.668	645.738	611.992	0.161989	0.354408	GAREM2
ENSG00000084754	8507.53	8408.97	9053.16	9914.86	9667.25	10205.4	0.19754	0.00544464	HADHA
ENSG00000138029	2345.38	2346.81	2452.61	2634.13	2525.51	2504.2	0.101376	0.348586	HADHB
ENSG00000173567	10.3893	11.6968	15.6805	12.7014	17.8271	18.7457	0.359514	0.785126	ADGRF3
ENSG00000138018	3247.95	2689.21	2835.4	3591.68	3222.75	3151.48	0.186007	0.108872	SELENOI
ENSG00000213699	803.872	767.739	750.817	655.534	687.334	722.26	-0.170306	0.243048	SLC35F6
ENSG00000115163	206.487	179.706	216.759	255.439	277.311	200.689	0.285422	0.284366	CENPA
ENSG00000157851	4499.86	5092.38	4834.19	4635.31	4495.4	4459.27	-0.0864064	0.447579	DPYSL5
ENSG00000084764	461.025	458.304	498.085	349.289	401.11	415.713	-0.287679	0.0843774	MAPRE3
ENSG00000119777	2911.6	3199.62	3234.79	2979.19	3019.71	3004.82	-0.0550073	0.692218	TMEM214
ENSG00000084693	2799.91	2784.91	2703.5	2311.66	2300.69	2343.21	-0.252672	0.000893411	AGBL5
ENSG00000228474	796.08	463.621	369.874	131.954	171.338	233.77	-1.60256	0.00208392	OST4
ENSG00000138080	132.463	183.96	199.234	156.651	140.636	134.528	-0.259825	0.452373	EMILIN1
ENSG00000138030	1255.81	1096.31	1093.94	1087.38	1088.44	1019.99	-0.105591	0.515405	KHK
ENSG00000138028	485.699	507.218	472.259	510.879	514.015	482.977	0.043006	0.874352	CGREF1
ENSG00000143994	50.6478	36.1539	32.2833	20.4634	39.6158	23.1564	-0.515978	0.47758	ABHD1
ENSG00000138073	2288.24	2477.61	2660.14	2676.47	2743.39	2465.61	0.0858126	0.553952	PREB
ENSG00000138074	2592.13	2833.83	2817.87	2496.53	2701.8	2645.35	-0.0734985	0.58513	SLC5A6
ENSG00000138085	736.341	882.58	961.12	726.097	824.009	788.421	-0.146937	0.438393	ATRAID
ENSG00000084774	20208.5	20861.9	23639.7	24082.6	26547.5	24980.3	0.224326	0.00906387	CAD
ENSG00000115194	246.746	292.421	262.878	194.049	239.676	226.051	-0.288545	0.218497	SLC30A3
ENSG00000163793	7.79197	12.7602	19.37	7.76197	8.91356	13.2322	-0.453719	0.754345	DNAJC5G
ENSG00000138100	361.028	334.955	202.924	12.7014	16.8367	44.1075	-3.62653	3.84e-08	TRIM54
ENSG00000163794	44.1545	26.5837	39.6623	31.0479	46.5486	47.4156	0.171822	0.849588	UCN
ENSG00000115204	667.512	687.987	543.282	501	562.544	543.625	-0.239823	0.15903	MPV17
ENSG00000115207	4089.49	4019.46	4273.39	4432.09	4413.2	4265.19	0.0824038	0.426587	GTF3C2
ENSG00000234072	459.726	519.978	529.446	501	512.034	420.124	-0.0743326	0.789181	NA
ENSG00000115211	1689.56	1773.67	1805.1	1706.93	1866.89	1837.08	0.0363051	0.841937	EIF2B4
ENSG00000115234	5816.71	6087.68	5573.94	5604.85	5397.65	5298.41	-0.100001	0.303377	SNX17
ENSG00000163795	932.439	914.481	972.188	846.055	868.577	768.573	-0.182177	0.173243	ZNF513
ENSG00000115241	7846.51	8388.77	9305.89	8006.83	8568.9	8552.44	-0.0243212	0.891892	PPM1G
ENSG00000115216	2727.19	2590.32	2414.79	2200.17	2370.02	2369.68	-0.155804	0.137717	NRBP1
ENSG00000157992	3.89599	0	9.2238	12.7014	10.8943	5.51344	1.13225	0.512783	KRTCAP3
ENSG00000138002	2660.96	2560.55	2887.97	2804.89	3123.71	3096.35	0.152674	0.157953	IFT172
ENSG00000115226	112.984	111.652	118.987	100.906	77.2508	89.3177	-0.356263	0.318785	FNDC4
ENSG00000221843	22.0772	29.7738	24.9043	26.8141	41.5966	43.0048	0.52043	0.466503	C2orf16
ENSG00000243943	1586.96	1563.12	1664.9	1646.95	1665.84	1732.32	0.0659432	0.655505	ZNF512
ENSG00000176714	132.463	115.905	95.9275	124.192	102.011	105.858	-0.0390359	0.950304	CCDC121
ENSG00000198522	1296.06	1288.78	1184.34	1109.96	1051.8	1140.18	-0.18978	0.102678	GPN1
ENSG00000119760	1416.84	1433.4	1359.59	1591.91	1442.02	1489.73	0.105694	0.433081	SUPT7L
ENSG00000163798	2197.34	2281.95	2295.8	2583.33	2635.44	2656.37	0.21604	0.00755316	SLC4A1AP
ENSG00000243147	219.474	182.896	142.969	93.1437	167.377	192.97	-0.272306	0.552857	MRPL33
ENSG00000171174	18.1813	21.267	19.37	8.46761	15.8463	11.0269	-0.751769	0.433007	RBKS
ENSG00000158019	499.985	502.964	471.336	484.771	431.812	488.491	-0.0675209	0.797898	BABAM2
ENSG00000075426	716.861	775.182	826.452	842.527	884.423	822.605	0.134469	0.402111	FOSL2
ENSG00000213639	4362.2	3919.51	3217.26	3105.5	2672.09	2778.77	-0.424592	0.000197756	PPP1CB
ENSG00000163806	12.9866	13.8235	12.9133	6.35071	11.8847	15.4376	-0.266438	0.865921	SPDYA
ENSG00000171103	420.766	428.53	352.349	436.082	383.283	433.356	0.0641935	0.835506	TRMT61B
ENSG00000163811	4932.32	4697.88	4458.78	4496.3	4679.62	4929.01	0.00165976	0.992275	WDR43
ENSG00000189350	59.7384	53.1675	64.5666	63.5071	58.4333	60.6478	0.0413447	0.959852	TOGARAM2
ENSG00000115295	514.27	430.657	374.486	455.84	462.515	446.588	0.0549885	0.864828	CLIP4
ENSG00000119801	612.968	439.163	311.764	196.166	178.271	215.024	-1.2057	1.71e-08	YPEL5
ENSG00000213626	379.209	401.946	377.253	346.466	357.533	328.601	-0.165004	0.440079	LBH
ENSG00000172954	764.912	668.847	618.917	731.037	650.69	702.412	0.0268889	0.927799	LCLAT1
ENSG00000158089	577.904	690.114	672.415	719.041	638.805	664.92	0.0590929	0.815528	GALNT14
ENSG00000013016	764.912	790.069	897.476	891.921	818.066	799.448	0.0327438	0.897564	EHD3
ENSG00000162959	233.759	248.824	232.44	188.404	194.117	194.073	-0.311612	0.163215	MEMO1
ENSG00000162961	606.475	607.173	598.625	351.406	417.947	442.178	-0.586912	1.22e-05	DPY30
ENSG00000021574	1246.72	1273.89	1410.32	1548.16	1373.68	1328.74	0.113477	0.471919	SPAST
ENSG00000272716	28.5706	10.6335	9.2238	17.6408	12.8751	8.8215	-0.253296	0.871209	NA
ENSG00000152683	881.791	824.096	829.22	939.904	842.826	842.453	0.0541067	0.804449	SLC30A6
ENSG00000091106	22.0772	27.6471	18.4476	22.5803	30.7023	38.5941	0.419812	0.631038	NLRC4
ENSG00000119820	1275.29	1279.21	1189.87	1358.35	1165.7	1151.21	-0.0232545	0.924819	YIPF4
ENSG00000115760	11912.6	12230.6	14554.2	14572	16055.3	15683.5	0.258628	0.00650406	BIRC6
ENSG00000276334	49.3491	53.1675	41.5071	48.6887	71.3085	71.6747	0.405544	0.452505	NA
ENSG00000276517	22.0772	26.5837	34.1281	34.5761	58.4333	43.0048	0.695869	0.237324	NA
ENSG00000018699	2492.13	2279.82	2258.91	3078.68	2878.09	2882.42	0.332186	4.38e-05	TTC27
ENSG00000049323	6621.88	6830.96	7585.65	8167.01	8320.31	8436.66	0.243765	0.00171864	LTBP1
ENSG00000152689	122.074	103.145	79.3247	56.4507	65.3661	67.2639	-0.685245	0.0456711	RASGRP3
ENSG00000119812	3575.22	3640.91	3568.69	3632.6	3894.23	4225.5	0.122805	0.252933	FAM98A
ENSG00000260025	5.19465	14.8869	3.68952	4.2338	10.8943	11.0269	0.114497	0.961694	NA
ENSG00000150938	3111.59	3431.43	3497.66	2979.89	3395.07	3287.11	-0.0572886	0.71724	CRIM1
ENSG00000171055	1141.52	1211.16	1192.64	1174.88	1147.87	1187.59	-0.0152062	0.94569	FEZ2
ENSG00000279519	40.2585	59.5476	29.5162	59.9789	51.5006	49.6209	0.32657	0.631553	NA
ENSG00000115808	2358.37	2403.17	2402.8	2584.03	2452.22	2485.46	0.0706403	0.57021	STRN
ENSG00000008869	3344.05	3303.83	4057.55	4005.88	4424.1	4470.29	0.267525	0.011617	HEATR5B
ENSG00000152133	711.667	622.06	511.921	541.221	534.813	528.187	-0.197129	0.316716	GPATCH11
ENSG00000055332	2280.45	2292.58	2036.61	1983.54	2305.64	2138.11	-0.0405221	0.837231	EIF2AK2
ENSG00000218739	655.824	455.114	449.199	403.623	453.601	417.919	-0.286727	0.176175	CEBPZOS
ENSG00000115816	3916.76	3867.4	4179.3	4746.8	4591.47	5012.82	0.261781	0.000633468	CEBPZ
ENSG00000272054	6.49331	18.0769	11.0686	14.8183	16.8367	18.7457	0.479451	0.697511	NA
ENSG00000003509	420.766	505.091	478.715	523.58	471.428	519.366	0.106565	0.649691	NDUFAF7
ENSG00000115825	4018.06	3925.89	3818.65	4417.27	4058.64	4447.14	0.136312	0.139122	PRKD3
ENSG00000115828	968.802	903.847	786.79	903.211	816.086	872.226	-0.0332815	0.897205	QPCT
ENSG00000163171	441.545	418.96	439.975	453.017	415.966	468.642	0.0407895	0.88973	CDC42EP3
ENSG00000115841	75.3224	42.534	65.489	53.6282	64.3757	66.1612	0.00563243	0.99456	RMDN2
ENSG00000138061	389.599	411.516	403.08	418.441	412.995	409.097	0.0425756	0.884911	CYP1B1
ENSG00000232973	37.6612	38.2806	41.5071	70.5634	53.4813	56.2371	0.622985	0.180133	CYP1B1-AS1
ENSG00000119787	4198.57	3664.3	3793.75	4330.48	3820.94	4094.28	0.0724328	0.620311	ATL2
ENSG00000213553	2120.71	1337.69	874.416	104.434	103.001	200.689	-3.41025	1.23e-09	RPLP0P6
ENSG00000143889	1642.81	1727.94	1648.29	2026.58	1791.62	1848.1	0.176402	0.10013	HNRNPLL
ENSG00000143891	927.244	970.838	945.439	689.404	736.854	747.622	-0.389993	0.000222036	GALM
ENSG00000115875	7233.55	6902.2	6639.29	7481.84	7614.16	8005.51	0.153272	0.0585054	SRSF7
ENSG00000152147	333.756	252.014	297.006	268.141	295.138	355.065	0.0545215	0.890364	GEMIN6
ENSG00000163214	3436.26	3724.91	4031.72	4239.45	4119.05	4400.83	0.187692	0.0476202	DHX57
ENSG00000188010	80.517	62.7376	65.489	38.8099	51.5006	52.929	-0.549338	0.217164	MORN2
ENSG00000115904	1667.48	1821.52	1575.42	1546.75	1699.52	1647.41	-0.0501269	0.790295	SOS1
ENSG00000229692	18.1813	18.0769	7.37904	14.1127	9.90395	29.7726	0.30314	0.837323	NA
ENSG00000011566	1511.64	1354.71	1457.36	1726.69	1647.03	1657.34	0.220113	0.0266071	MAP4K3
ENSG00000231312	37.6612	29.7738	16.6028	23.9916	45.5582	39.6967	0.384262	0.660021	MAP4K3-DT
ENSG00000152154	58.4398	43.5973	56.2652	26.8141	15.8463	16.5403	-1.39122	0.00331984	TMEM178A
ENSG00000138050	581.8	544.435	527.601	608.256	557.593	594.349	0.0931849	0.660781	THUMPD2
ENSG00000183023	420.766	499.774	326.522	19.7578	10.8943	39.6967	-4.16026	2.8e-14	SLC8A1
ENSG00000162878	249.343	325.385	323.755	261.79	332.773	330.806	0.0324581	0.940588	PKDCC
ENSG00000143924	6438.76	6702.29	7118.01	7759.15	7613.17	7668.09	0.185127	0.0135629	EML4
ENSG00000115944	1051.92	905.974	856.891	729.626	798.259	882.15	-0.2242	0.143813	COX7A2L
ENSG00000171126	150.645	144.616	185.398	180.642	191.146	176.43	0.184802	0.592828	KCNG3
ENSG00000057935	1611.64	1665.21	1731.31	1584.15	1732.2	1743.35	0.012223	0.956728	MTA3
ENSG00000162881	68.8291	66.991	79.3247	57.862	61.4045	57.3397	-0.288612	0.57621	OXER1
ENSG00000162882	94.8023	123.349	139.279	138.304	138.655	106.961	0.099488	0.852526	HAAO
ENSG00000152518	2154.48	2436.13	3001.42	3236.04	3130.64	3078.7	0.313568	0.0102626	ZFP36L2
ENSG00000279873	25.9732	23.3937	19.37	23.2859	20.7983	20.9511	-0.0677354	0.95949	LINC01126
ENSG00000115970	3977.8	4086.45	4443.1	5214.63	5034.18	5118.67	0.296456	6.42e-05	THADA
ENSG00000152527	455.83	426.403	396.623	484.065	429.832	425.637	0.0732433	0.792357	PLEKHH2
ENSG00000223658	103.893	103.145	120.832	86.793	91.1164	83.8042	-0.328282	0.375762	C1GALT1C1L
ENSG00000138036	397.39	275.408	356.039	378.925	346.638	385.941	0.114675	0.705191	DYNC2LI1
ENSG00000138095	19665.6	19533.7	22686.9	26917.8	25578.9	26414.9	0.350461	3.13e-06	LRPPRC
ENSG00000138032	2027.21	2060.77	2105.79	1932.03	1984.75	1993.66	-0.0686433	0.604059	PPM1B
ENSG00000138078	3327.17	3217.7	3437.71	3904.98	3735.77	3982.91	0.219287	0.00481821	PREPL
ENSG00000143919	263.628	254.141	248.12	257.556	257.503	267.953	0.0325249	0.933626	CAMKMT
ENSG00000138083	24.6746	28.7104	35.9728	40.2211	38.6254	40.7994	0.409897	0.558242	SIX3
ENSG00000170577	75.3224	55.2942	73.7904	46.5718	52.4909	67.2639	-0.306714	0.586837	SIX2
ENSG00000205054	12.9866	12.7602	17.5252	20.4634	16.8367	7.71881	0.0718465	0.967057	LINC01121
ENSG00000068784	1631.12	1660.95	1806.94	1953.9	1917.41	2125.98	0.231998	0.0189805	SRBD1
ENSG00000171132	485.699	579.526	599.547	613.902	542.737	561.268	0.0437358	0.880409	PRKCE
ENSG00000116016	928.543	874.074	934.371	954.723	876.5	884.355	-0.00939363	0.97084	EPAS1
ENSG00000250565	124.672	132.919	118.065	145.361	131.723	141.144	0.157647	0.695044	ATP6V1E2
ENSG00000119729	1903.84	1931.04	1568.97	1152.3	1228.09	1246.04	-0.575095	1.14e-08	RHOQ
ENSG00000151665	216.877	211.607	201.079	168.647	177.281	198.484	-0.212519	0.46046	PIGF
ENSG00000119878	190.903	126.539	95.9275	110.079	85.174	72.7774	-0.604938	0.100763	CRIPT
ENSG00000171150	850.623	811.336	901.165	1025.29	810.143	961.543	0.12715	0.500173	SOCS5
ENSG00000180398	3264.84	3173.04	3243.09	3706.7	3556.51	3679.67	0.177091	0.0232278	MCFD2
ENSG00000068724	1084.38	1135.66	1128.07	1177.7	1142.92	1183.18	0.0648852	0.695933	TTC7A
ENSG00000143933	7641.33	6045.14	5202.22	4122.31	4198.29	4253.07	-0.58686	0.00513579	CALM2
ENSG00000236824	589.592	260.521	304.385	101.611	197.089	251.413	-1.07076	0.172191	BCYRN1
ENSG00000119888	3247.95	2990.14	3242.17	4042.58	4102.22	3829.63	0.337443	6.62e-06	EPCAM
ENSG00000095002	10160.7	9923.18	11113.8	12644.3	12706.8	13592.8	0.319518	8.59e-06	MSH2
ENSG00000184261	10.3893	17.0136	13.8357	19.0521	21.7887	19.8484	0.545889	0.593662	KCNK12
ENSG00000116062	17047.5	17705.8	21466.5	23578.1	23331.7	24433.3	0.343403	0.000165695	MSH6
ENSG00000138081	2253.18	2199.01	2255.22	2457.72	2400.72	2493.18	0.132273	0.164946	FBXO11
ENSG00000233230	177.917	207.353	255.499	259.673	248.589	269.056	0.270371	0.298	LOC100506235
ENSG00000170802	693.485	592.286	545.127	738.093	653.661	643.969	0.159699	0.412791	FOXN2
ENSG00000162869	528.555	509.345	514.688	539.104	478.361	523.777	-0.00840869	0.978421	PPP1R21
ENSG00000243244	193.501	192.466	203.846	184.17	175.3	179.738	-0.129516	0.702668	STON1
ENSG00000115239	220.772	215.86	228.75	248.383	253.541	266.85	0.20571	0.410274	ASB3
ENSG00000270898	6.49331	13.8235	11.9909	15.5239	9.90395	15.4376	0.326545	0.830318	NA
ENSG00000143942	288.303	204.163	210.303	182.759	168.367	200.689	-0.343593	0.190629	CHAC2
ENSG00000068912	1814.23	1546.11	1651.98	1565.1	1606.42	1510.68	-0.0965971	0.516099	ERLEC1
ENSG00000119737	162.333	159.502	133.745	138.304	183.223	152.171	0.0562187	0.911702	GPR75
ENSG00000068878	9836.06	9484.02	10637.8	12009.2	11445	11707.2	0.23093	0.00160474	PSME4
ENSG00000170634	96.101	126.539	151.27	79.031	169.358	203.997	0.258218	0.651758	ACYP2
ENSG00000115306	21347.4	20323.8	21842	20011.8	21030.1	21184.8	-0.0296919	0.822568	SPTBN1
ENSG00000214595	575.307	566.765	606.004	608.962	600.179	535.906	-0.000940739	0.99693	EML6
ENSG00000115310	4603.76	5039.21	6012.07	7176.3	6784.21	6178.36	0.3629	0.000619879	RTN4
ENSG00000162994	58.4398	91.4481	91.3156	66.3296	67.3469	68.3666	-0.266505	0.615353	CLHC1
ENSG00000227799	22.0772	21.267	33.2057	41.6324	18.8175	20.9511	0.101752	0.938237	NA
ENSG00000143947	5060.88	3684.51	3491.21	3016.59	3416.86	3767.88	-0.262345	0.469728	RPS27A
ENSG00000085760	1937.6	1852.36	1922.24	1911.56	1852.04	2032.25	0.0205326	0.913571	MTIF2
ENSG00000162997	19.4799	19.1403	12.9133	16.9352	23.7695	24.2591	0.333674	0.767033	PRORSD1P
ENSG00000115355	2858.35	2817.88	2711.8	3094.91	3001.89	3113.99	0.135638	0.134781	CCDC88A
ENSG00000163001	464.921	415.77	368.03	321.769	364.465	351.757	-0.264982	0.167818	CFAP36
ENSG00000275052	2827.19	2698.78	2484.89	2407.62	2402.7	2261.61	-0.178036	0.0717555	PPP4R3B
ENSG00000138035	4551.81	4647.9	4910.75	4791.96	4860.86	5214.61	0.0743231	0.528435	PNPT1
ENSG00000115380	641.539	575.272	552.506	622.369	574.429	598.759	0.0256401	0.929633	EFEMP1
ENSG00000055813	29.8692	17.0136	22.1371	11.9958	4.95198	7.71881	-1.4454	0.0717849	CCDC85A
ENSG00000028116	336.353	328.575	309.92	311.185	348.619	298.828	-0.0225064	0.953164	VRK2
ENSG00000115392	890.882	832.603	772.954	925.086	932.952	932.874	0.163361	0.242026	FANCL
ENSG00000233426	28.5706	12.7602	5.53428	14.1127	14.8559	14.3349	-0.0811022	0.964644	EIF3FP3
ENSG00000231043	51.9465	27.6471	27.6714	9.17324	12.8751	25.3618	-1.19872	0.0775649	LOC644456
ENSG00000119866	737.64	808.146	767.42	762.79	875.509	806.064	0.0769592	0.702496	BCL11A
ENSG00000115421	697.381	664.594	706.543	717.63	613.055	668.229	-0.0471143	0.850243	PAPOLG
ENSG00000162924	344.145	336.019	305.308	318.947	282.263	327.498	-0.0826781	0.790468	REL
ENSG00000237522	5.19465	9.57015	15.6805	24.6972	15.8463	14.3349	0.833434	0.432905	NA
ENSG00000162927	96.101	97.8282	100.539	72.6803	94.0875	100.345	-0.151926	0.77595	PUS10
ENSG00000162928	441.545	426.403	425.217	366.93	423.889	427.843	-0.0890266	0.728867	PEX13
ENSG00000162929	555.827	515.725	471.336	568.741	584.333	555.754	0.151111	0.416908	SANBR
ENSG00000212978	103.893	76.5612	64.5666	61.3902	78.2412	66.1612	-0.244548	0.65683	C2orf74-DT
ENSG00000237651	24.6746	43.5973	38.74	26.8141	22.7791	25.3618	-0.520451	0.469335	C2orf74
ENSG00000173209	803.872	762.422	788.635	718.335	750.72	746.519	-0.0885763	0.627843	AHSA2P
ENSG00000115464	7843.92	7695.46	8567.99	8951.67	8800.65	9062.99	0.153195	0.0605921	USP34
ENSG00000270820	19.4799	41.4706	47.9638	28.931	33.6734	77.1881	0.329442	0.723307	NA
ENSG00000082898	15852.8	15224	16349.2	18666.1	17982.6	18889	0.227731	0.000435512	XPO1
ENSG00000170264	416.87	316.878	339.436	341.527	386.254	390.351	0.0607686	0.858493	FAM161A
ENSG00000115484	25605.7	23771.2	25030.6	30927.2	28944.3	31072.6	0.289611	7.03e-06	CCT4
ENSG00000236498	12.9866	15.9502	23.9819	14.1127	12.8751	16.5403	-0.300842	0.816812	NA
ENSG00000173163	188.306	136.109	92.238	76.2085	80.222	86.0096	-0.773564	0.0183241	COMMD1
ENSG00000170340	616.864	515.725	513.766	563.802	495.198	602.067	0.0158977	0.96386	B3GNT2
ENSG00000186889	62.3358	32.9638	50.7309	62.8014	62.3949	55.1344	0.315135	0.612607	TMEM17
ENSG00000115504	2514.21	2235.16	2286.58	2389.28	2436.37	2532.87	0.0652176	0.652715	EHBP1
ENSG00000231609	24.6746	14.8869	19.37	12.7014	4.95198	11.0269	-1.01612	0.275908	EHBP1-AS1
ENSG00000115507	136.359	139.299	168.796	119.252	104.982	134.528	-0.31567	0.333619	OTX1
ENSG00000143951	154.541	143.552	148.503	182.054	196.098	159.89	0.272139	0.351502	WDPCP
ENSG00000014641	5028.42	4278.92	3840.79	3860.52	3421.82	3716.06	-0.256159	0.0264808	MDH1
ENSG00000228305	93.5036	44.6607	45.1966	7.05634	5.94237	3.30806	-3.43691	2.11e-09	NA
ENSG00000169764	1793.45	1769.41	1652.9	1742.92	1669.81	1934.11	0.0357214	0.856682	UGP2
ENSG00000143952	1216.85	1243.06	1128.99	1129.72	976.53	1183.18	-0.124841	0.440761	VPS54
ENSG00000197329	831.144	841.11	893.786	858.757	693.277	741.006	-0.159787	0.339214	PELI1
ENSG00000225889	9.09063	7.44345	10.1462	10.5845	14.8559	7.71881	0.313773	0.852287	NA
ENSG00000119862	463.622	418.96	439.053	430.437	416.956	411.302	-0.0676152	0.80251	LGALSL
ENSG00000119844	942.828	874.074	903.01	927.203	1005.25	928.463	0.07335	0.688442	AFTPH
ENSG00000179833	1127.24	1226.04	1091.18	1057.75	1114.19	1079.53	-0.0835375	0.617963	SERTAD2
ENSG00000115902	1037.63	1188.83	1176.96	1145.95	1166.69	1125.84	0.0128305	0.959216	SLC1A4
ENSG00000011523	1270.09	1291.97	1117	1294.13	1194.42	1275.81	0.0352531	0.870929	CEP68
ENSG00000138069	4927.12	4006.7	3505.97	2658.12	2769.14	2865.88	-0.584186	8.79e-08	RAB1A
ENSG00000172974	328.561	232.874	185.398	25.4028	30.7023	57.3397	-2.7457	1.98e-21	NA
ENSG00000138071	10050.3	9346.84	8864.07	9955.79	10174.3	10257.2	0.105008	0.27334	ACTR2
ENSG00000198369	1486.97	1655.64	1457.36	1506.53	1493.52	1442.32	-0.0496673	0.787263	SPRED2
ENSG00000232164	19.4799	13.8235	15.6805	9.87888	8.91356	20.9511	-0.317048	0.820851	LINC01873
ENSG00000143995	436.35	474.254	433.519	391.627	433.793	404.686	-0.129559	0.557573	MEIS1
ENSG00000143971	659.72	557.195	607.848	557.451	539.765	623.018	-0.0850652	0.715373	ETAA1
ENSG00000197223	267.524	107.398	165.106	127.72	169.358	155.479	-0.25081	0.620141	C1D
ENSG00000243667	285.706	247.761	258.266	298.483	298.109	335.217	0.235445	0.285309	DNAAF10
ENSG00000115946	863.61	647.58	669.648	608.962	579.381	578.911	-0.298445	0.0605048	PNO1
ENSG00000221823	1583.07	1478.06	1321.77	1431.73	1301.38	1360.72	-0.0952938	0.565887	PPP3R1
ENSG00000119865	101.296	90.3847	83.9366	64.2127	83.1932	76.0854	-0.304715	0.494132	CNRIP1
[truncated: 14,835 more rows]
