# Supplementary material for: Cell cycle specific, differentially tagged ribosomal proteins to measure phase specific transcriptomes from asynchronously cycling cells
Source: Sci Rep. 2024 Jan 18;14:1623. doi: 10.1038/s41598-024-52085-5 (PMC10796924; doi:10.1038/s41598-024-52085-5)
Supplement: Supplementary file 3 — Supplementary Table 2. [file 41598_2024_52085_MOESM3_ESM.xlsx]

## Sheet: Sheet1
	Gene	p_val	G2MvG1S_L2FC	p_val_adj	G1/S	G2/M
1	A1BG	0.655658	0.0141242	1	0.48056	0.456898
2	A1BG-AS1	0.983929	0.0292187	1	0.0747346	0.083897
3	AAAS	0.568428	0.0417051	1	0.339481	0.348172
4	AADAT	0.733496	-0.00972896	1	0.0746716	0.0662376
5	AAED1	0.530457	0.00294459	1	0.348928	0.321907
6	AAGAB	0.341697	-0.00721584	1	0.341099	0.308896
7	AAK1	0.61185	0.0710828	1	0.0746232	0.104386
8	AAMDC	0.155211	0.0821092	1	0.654899	0.667753
9	AAMP	0.102052	0.000751521	1	1.47895	1.35429
10	AAR2	0.970116	0.0216988	1	0.216807	0.217071
11	AARS	0.00295926	0.132653	1	0.198388	0.24942
12	AARSD1	0.574037	0.00297003	1	0.291688	0.278214
13	AASDH	0.111476	0.131555	1	0.0917109	0.149273
14	AASDHPPT	0.0058243	0.12206	1	0.661187	0.741658
15	AATF	0.00120868	0.134748	1	0.446805	0.501507
16	ABCB10	0.770834	0.00421846	1	0.102201	0.0982679
17	ABCB7	0.286728	0.0638846	1	0.218009	0.237238
18	ABCB8	0.778348	0.0396842	1	0.135591	0.154291
19	ABCC5	0.886851	0.0329311	1	0.134406	0.139938
20	ABCD3	0.00343878	0.118667	1	0.315028	0.364163
21	ABCD4	0.330293	0.0558428	1	0.287784	0.305522
22	ABCE1	0.0263828	0.10386	1	0.534053	0.580778
23	ABCF1	0.0023863	0.139239	1	0.99399	1.07077
24	ABCF2	0.00142073	0.136504	1	0.677977	0.759917
25	ABCF3	0.73175	0.0660531	1	0.0646516	0.0848942
26	ABHD10	0.512672	0.0483625	1	0.21704	0.229133
27	ABHD11	5.05e-06	-0.125558	0.0719602	0.393501	0.286316
28	ABHD12	0.742356	0.0329166	1	0.330898	0.332427
29	ABHD13	0.84591	0.0516794	1	0.059819	0.0776596
30	ABHD14A	0.0772096	0.0872794	1	0.507413	0.535627
31	ABHD14B	0.00659717	-0.0526979	1	0.597695	0.507922
32	ABHD17A	0.456998	0.0537971	1	0.181478	0.190001
33	ABHD17B	0.27911	0.0973095	1	0.0991938	0.146926
34	ABHD2	0.974703	0.0240496	1	0.104109	0.104406
35	ABHD3	0.00992439	-0.0809446	1	0.217313	0.156971
36	ABHD5	0.650992	0.00449716	1	0.178841	0.167262
37	ABHD6	0.762153	-0.00604111	1	0.0727161	0.0655425
38	ABI1	0.767837	0.0117219	1	0.179059	0.16679
39	ABI2	0.58789	0.0117999	1	0.472651	0.454038
40	ABL2	0.0209251	0.105989	1	0.219665	0.262934
41	ABLIM1	0.991102	0.0258207	1	0.11206	0.125227
42	ABR	0.978947	0.0306156	1	0.0599792	0.0727823
43	ABRACL	0.0133317	-0.0390747	1	0.890298	0.785199
44	ABT1	3.24e-08	0.212362	0.000461891	1.74769	1.98947
45	AC002467.7	0.764366	0.057096	1	0.0689663	0.0963693
46	AC004463.6	0.562523	-0.0336664	1	0.0909803	0.0744653
47	AC005076.5	0.428521	-0.0537599	1	0.09566	0.0559651
48	AC005523.2	0.996225	0.025906	1	0.0852447	0.0933837
49	AC007246.3	0.696384	-0.00366275	1	0.103632	0.092303
50	AC007405.6	0.838005	0.0107983	1	0.10202	0.0963525
51	AC009403.2	0.0706494	-0.0444355	1	0.242887	0.206874
52	AC010642.1	3.49e-05	-0.101927	0.496715	0.623419	0.482733
53	AC027763.2	0.696069	-0.0174835	1	0.0697413	0.0580217
54	AC074138.3	0.530876	-0.0537888	1	0.0733166	0.0408685
55	AC084018.1	0.518152	-0.0382649	1	0.0917675	0.0652452
56	AC091729.9	0.634313	-0.008892	1	0.118366	0.108279
57	AC093323.3	0.08464	-0.0500468	1	0.222165	0.18482
58	AC093673.5	0.624704	-0.0303608	1	0.0743287	0.0560694
59	AC113189.5	0.312283	-0.0309735	1	0.149611	0.125711
60	ACAA1	0.799004	0.0197327	1	0.422257	0.403592
61	ACAA2	0.0251147	0.100659	1	0.484479	0.516204
62	ACACA	0.0983934	-0.0420937	1	0.216287	0.179788
63	ACAD8	0.466576	0.0669639	1	0.127703	0.151996
64	ACAD9	0.228961	-0.0383175	1	0.161293	0.13403
65	ACADM	0.447548	0.0662897	1	0.790122	0.780865
66	ACADS	0.676936	-0.00586712	1	0.104528	0.0967651
67	ACADSB	0.723253	0.0526464	1	0.0942599	0.116258
68	ACADVL	0.0698945	0.0844085	1	0.30252	0.336277
69	ACAP2	0.914926	0.0349581	1	0.0866831	0.102334
70	ACAP3	0.715077	0.000683242	1	0.105143	0.0975458
71	ACAT1	0.0561903	0.107079	1	0.918153	0.958449
72	ACAT2	0.20007	0.0124588	1	1.85206	1.73358
73	ACBD3	1.8e-15	0.283564	2.56e-11	0.531651	0.750124
74	ACBD5	0.969247	0.032984	1	0.0617887	0.0725709
75	ACBD6	0.358668	0.0713441	1	0.895263	0.895765
76	ACD	0.00109863	-0.0796002	1	0.409517	0.326834
77	ACER3	0.759763	0.00723367	1	0.120579	0.111048
78	ACIN1	3.04e-11	0.243978	4.33e-07	0.67516	0.872085
79	ACLY	0.841789	0.0280721	1	0.610918	0.585033
80	ACN9	0.00455289	-0.0429837	1	1.0669	0.923673
81	ACO1	0.986176	0.0246743	1	0.135765	0.139133
82	ACO2	0.482386	0.00729219	1	0.459043	0.417016
83	ACOT13	0.150122	0.0833529	1	0.695372	0.711817
84	ACOT2	0.969817	0.0242477	1	0.0967522	0.096068
85	ACOT7	0.00932546	-0.0390537	1	0.979922	0.864993
86	ACOT8	0.916655	0.0264072	1	0.246944	0.243309
87	ACOT9	0.118157	0.0752873	1	0.245244	0.282744
88	ACOX1	0.9994	0.0280309	1	0.0641287	0.0789927
89	ACP1	0.0833784	0.0179253	1	3.59975	3.38221
90	ACP2	0.734913	0.0474756	1	0.116529	0.133117
91	ACP6	0.328043	0.0658975	1	0.168292	0.191058
92	ACPL2	0.711145	-0.0110615	1	0.0811091	0.070895
93	ACSF3	0.838771	0.0372726	1	0.122869	0.133129
94	ACSL1	0.934567	0.0352628	1	0.071398	0.0815075
95	ACSL3	0.00963243	0.111259	1	0.304397	0.344825
96	ACSS2	0.691475	-0.0113315	1	0.0831104	0.0672123
97	ACTB	0.156741	0.0968754	1	19.1442	19.0194
98	ACTG1	0.0307862	0.0188886	1	25.7981	24.4494
99	ACTL6A	7.19e-07	0.187639	0.0102493	0.365346	0.452729
100	ACTN1	0.899514	0.0258414	1	0.249126	0.251256
101	ACTN4	5.57e-05	0.156872	0.794196	0.46235	0.539319
102	ACTR10	0.000466363	0.138233	1	0.395709	0.479892
103	ACTR1A	0.0383067	0.0989731	1	0.620186	0.670231
104	ACTR1B	0.128871	0.0744261	1	0.247291	0.276577
105	ACTR2	3.64e-05	0.158965	0.519443	0.401345	0.492566
106	ACTR3	0.232743	0.0739822	1	0.641506	0.653701
107	ACTR3B	0.328112	0.059226	1	0.225682	0.236562
108	ACTR6	0.18053	0.0865799	1	0.156415	0.188882
109	ACTR8	0.682676	0.041057	1	0.160412	0.179897
110	ACVR2B	0.809683	0.0496537	1	0.076959	0.088504
111	ACYP1	0.000972963	-0.0737364	1	0.519159	0.422777
112	ACYP2	0.584397	-0.016265	1	0.104314	0.08588
113	AD000090.2	0.836433	0.0369438	1	0.14661	0.156181
114	ADA	0.276196	-0.0103593	1	0.35744	0.323935
115	ADAL	0.237257	0.0692016	1	0.19378	0.213228
116	ADAM15	0.170024	-0.0355301	1	0.187954	0.154593
117	ADAM17	0.0754947	0.155712	1	0.0771973	0.156558
118	ADAM9	0.241222	0.0847219	1	0.142203	0.175612
119	ADAMTS1	0.486252	-0.0523223	1	0.0897597	0.0568459
120	ADAP2	0.398382	0.062378	1	0.149875	0.185458
121	ADAR	0.0665034	0.0825316	1	0.410445	0.44957
122	ADAT1	0.795341	0.0495087	1	0.0762153	0.101029
123	ADAT2	0.678559	0.0493733	1	0.12792	0.141033
124	ADC	0.60632	-0.0291736	1	0.0754764	0.0540277
125	ADCK2	0.000196918	-0.12996	1	0.218924	0.130912
126	ADCK3	0.273557	-0.0103563	1	0.375893	0.344362
127	ADCK4	0.881367	0.042502	1	0.0699534	0.0865012
128	ADCY3	0.641887	-0.0128356	1	0.0913044	0.0779477
129	ADD1	0.104506	0.0959482	1	0.152242	0.195487
130	ADD2	0.804936	0.00271022	1	0.0758618	0.0729468
131	ADD3	0.260664	0.0798356	1	0.139173	0.176338
132	ADH5	0.640642	0.0320796	1	1.18073	1.13343
133	ADI1	0.318438	0.0313986	1	2.55568	2.42784
134	ADIPOR1	0.0519891	-0.0119121	1	1.47347	1.3631
135	ADIPOR2	0.780041	0.0126265	1	0.180191	0.174001
136	ADK	0.0668665	0.0950529	1	0.595052	0.617328
137	ADNP	0.898193	0.0382919	1	0.0875057	0.0998623
138	ADNP2	0.849504	0.0114051	1	0.093338	0.0956191
139	ADO	0.984803	0.0272536	1	0.127469	0.132702
140	ADORA2B	0.532381	0.0595402	1	0.124577	0.146728
141	ADPGK	0.831353	0.0162405	1	0.337429	0.333735
142	ADPRHL2	0.170926	0.0711918	1	0.378499	0.388715
143	ADRBK1	0.878725	0.0163704	1	0.100009	0.101776
144	ADRM1	0.0565149	0.111911	1	2.84366	2.86758
145	ADSL	0.553266	0.0719531	1	2.19708	2.15659
146	ADSS	5.7e-07	0.190534	0.00812855	0.583552	0.696457
147	AEN	0.725023	0.0109701	1	0.217879	0.207652
148	AES	0.610644	0.0417232	1	0.249123	0.252402
149	AFF4	0.880127	0.0176465	1	0.163755	0.164902
150	AFG3L2	6.57e-05	0.150433	0.936958	0.333017	0.413769
151	AFMID	0.226517	-0.0197847	1	0.278185	0.249414
152	AGA	0.208946	0.0670364	1	0.26095	0.276904
153	AGAP1	0.909871	0.0393259	1	0.0649026	0.0777464
154	AGAP2-AS1	0.313937	0.0728622	1	0.133968	0.172081
155	AGAP3	0.0650654	0.116029	1	0.140056	0.189682
156	AGBL5	0.166883	0.0727852	1	0.483165	0.506215
157	AGFG1	0.703947	0.0685977	1	0.0597922	0.0921406
158	AGGF1	0.877687	0.022531	1	0.456253	0.440951
159	AGK	0.00513055	0.116376	1	0.284543	0.328403
160	AGL	0.239056	-0.0258498	1	0.189259	0.169332
161	AGO1	0.836037	0.0518941	1	0.0623322	0.0802024
162	AGO3	0.677981	0.0479223	1	0.12548	0.146845
163	AGPAT1	0.839661	0.0253905	1	0.559889	0.545842
164	AGPAT2	0.00285739	-0.0571061	1	0.904192	0.790781
165	AGPAT3	0.517748	0.0693681	1	0.101689	0.127944
166	AGPAT5	0.706747	0.00542066	1	0.154473	0.146147
167	AGPAT6	0.887134	0.0179095	1	0.207916	0.196377
168	AGPS	0.393129	0.0580992	1	0.177937	0.201073
169	AGTPBP1	0.845678	0.036852	1	0.135191	0.146568
170	AGTRAP	0.214743	0.0810408	1	0.807108	0.80001
171	AHCTF1	0.896181	0.0132148	1	0.0731317	0.0696812
172	AHCY	0.0211986	-0.00907465	1	2.28501	2.10682
173	AHCYL1	0.112238	0.0776605	1	0.380634	0.402336
174	AHI1	0.0744381	-0.0361431	1	0.32173	0.279987
175	AHSA1	0.14445	0.0904302	1	0.976805	0.999859
176	AIDA	0.776988	0.00128013	1	0.0875713	0.0823207
177	AIF1L	0.233341	0.0619578	1	0.301152	0.316416
178	AIFM1	0.0249744	0.112201	1	0.72358	0.755974
179	AIG1	2.57e-06	-0.102298	0.0366278	1.18044	0.986124
180	AIMP1	0.0569399	0.0921988	1	0.531969	0.562946
181	AIMP2	0.578751	0.0595508	1	0.908815	0.902126
182	AIP	0.00540358	0.120854	1	0.540953	0.587058
183	AK1	0.00341546	0.134039	1	1.2132	1.29906
184	AK2	0.306651	0.0323005	1	2.60006	2.44204
185	AK3	0.125406	-0.0255004	1	0.366942	0.323875
186	AK4	0.0111753	-0.0569235	1	0.373821	0.31101
187	AKAP1	0.148182	0.072131	1	0.291789	0.309852
188	AKAP10	0.705623	-0.0110321	1	0.0851606	0.0723943
189	AKAP12	0.43885	-0.000733079	1	0.334836	0.306175
190	AKAP13	0.921855	0.0355826	1	0.0886682	0.0951584
191	AKAP17A	0.911674	0.0328735	1	0.118597	0.129671
192	AKAP7	0.945834	0.0301744	1	0.118515	0.124484
193	AKAP8	0.388145	0.0579504	1	0.171533	0.195924
194	AKAP8L	0.802677	0.0132249	1	0.190256	0.187687
195	AKAP9	0.00176196	0.133431	1	0.614163	0.685924
196	AKIP1	0.606559	0.0109969	1	0.448481	0.426235
197	AKIRIN1	1.27e-13	0.270004	1.82e-09	0.774324	1.00166
198	AKIRIN2	1.99e-08	0.212894	0.000283677	0.246455	0.362085
199	AKR1A1	0.545165	0.0581968	1	0.859681	0.857639
200	AKR1B1	0.398923	0.0879953	1	4.56961	4.49736
201	AKR7A2	0.0859122	0.00291644	1	1.59635	1.44572
202	AKT1	0.875035	0.0354838	1	0.127191	0.137016
203	AKT1S1	0.4722	0.0613755	1	0.860369	0.870375
204	AKT2	0.29624	0.0598108	1	0.212077	0.233639
205	AKT3	0.914963	0.0158275	1	0.0648589	0.0658434
206	AKTIP	0.885042	0.0165949	1	0.130874	0.132371
207	ALAD	0.839393	0.00529974	1	0.0678298	0.070201
208	ALAS1	0.146192	0.078241	1	0.201256	0.241076
209	ALCAM	0.902333	0.0188471	1	0.123075	0.123475
210	ALDH16A1	0.784757	0.0497309	1	0.0836371	0.09706
211	ALDH18A1	0.525454	0.04634	1	0.236179	0.244526
212	ALDH1B1	0.417985	0.0546067	1	0.202536	0.227438
213	ALDH2	0.89694	0.024789	1	0.42591	0.413566
214	ALDH3A2	0.611088	0.0436382	1	0.380341	0.371757
215	ALDH5A1	0.925468	0.0371795	1	0.0738511	0.0832727
216	ALDH6A1	0.976876	0.0289859	1	0.114241	0.12119
217	ALDH7A1	0.0534103	0.0914643	1	0.453478	0.486703
218	ALDH9A1	0.39277	0.0114332	1	0.797416	0.745751
219	ALDOA	9.44e-05	-0.0088842	1	11.6774	10.8559
220	ALG1	0.729907	0.0413762	1	0.173348	0.1757
221	ALG12	0.897282	0.028669	1	0.190161	0.189781
222	ALG13	0.00912994	0.10862	1	0.419023	0.470744
223	ALG14	0.0350274	0.0941525	1	0.427847	0.45709
224	ALG2	0.468591	0.0662071	1	0.121628	0.157178
225	ALG3	0.182808	0.0844938	1	0.969676	0.977018
226	ALG5	0.0561405	0.101633	1	0.994899	1.0318
227	ALG6	0.0127002	0.104814	1	0.339708	0.382204
228	ALG8	0.000356162	0.150315	1	0.594057	0.672213
229	ALKBH1	0.686645	0.0500257	1	0.115647	0.139035
230	ALKBH2	0.208121	-0.0097641	1	0.622594	0.571975
231	ALKBH3	0.00522973	0.116011	1	0.42314	0.471556
232	ALKBH4	0.113463	0.0735049	1	0.38218	0.422349
233	ALKBH5	0.000186279	0.150816	1	0.620732	0.720423
234	ALKBH6	0.75983	0.0383383	1	0.159885	0.164219
235	ALKBH7	0.000365461	0.15008	1	0.919081	1.03373
236	ALKBH8	0.872589	0.0503605	1	0.0481849	0.0725562
237	ALX1	0.500956	0.0734678	1	0.104204	0.132968
238	ALYREF	0.705805	0.00895341	1	0.310268	0.299591
239	AMD1	8.96e-19	0.306829	1.28e-14	1.66151	2.12455
240	AMDHD2	0.354614	-0.0271034	1	0.139983	0.111519
241	AMFR	0.875024	0.0111768	1	0.0744824	0.0725835
242	AMHR2	0.565455	0.0623083	1	0.105783	0.131234
243	AMMECR1	0.00344615	0.130964	1	0.199248	0.26184
244	AMN1	0.895374	0.0377726	1	0.0850032	0.0970685
245	AMOT	0.580918	0.0428611	1	0.304242	0.31119
246	AMOTL1	0.896628	0.0126192	1	0.0661215	0.0677543
247	AMPD2	0.923376	0.0186818	1	0.0878345	0.0918023
248	AMZ2	0.743586	0.0355435	1	1.32482	1.28794
249	ANAPC1	0.909279	0.0386539	1	0.0753418	0.0890261
250	ANAPC10	0.132047	0.0762394	1	0.222782	0.252764
251	ANAPC11	0.00815397	0.120893	1	6.27595	6.37255
252	ANAPC13	0.2912	0.0778805	1	1.0231	1.02389
253	ANAPC15	0.305125	0.0203463	1	1.5128	1.40482
254	ANAPC16	0.000711072	0.148073	1	1.84439	1.95228
255	ANAPC2	0.733899	0.06221	1	0.0671086	0.0885124
256	ANAPC4	0.88578	0.0356849	1	0.100162	0.113392
257	ANAPC5	0.74396	0.0368117	1	1.43016	1.38922
258	ANAPC7	0.00624699	0.109658	1	0.321385	0.374111
259	ANGEL2	0.574331	0.0522392	1	0.147198	0.164429
260	ANKFY1	0.891608	0.0352769	1	0.101853	0.118515
261	ANKH	0.947042	0.0336886	1	0.0809551	0.0890833
262	ANKHD1	0.963802	0.0239641	1	0.100451	0.107177
263	ANKLE2	0.217665	-0.0206351	1	0.244366	0.222387
264	ANKMY2	0.908883	0.0144138	1	0.0675109	0.0665208
265	ANKRA2	0.982348	0.0299758	1	0.0812665	0.0903108
266	ANKRD10	0.771838	0.00100578	1	0.0839651	0.0817077
267	ANKRD11	1.89e-08	0.208677	0.000268737	0.466715	0.594105
268	ANKRD12	3.86e-11	0.241568	5.5e-07	0.253792	0.386635
269	ANKRD13A	0.724992	-0.00596715	1	0.0847434	0.0753373
270	ANKRD13C	0.141121	0.0904302	1	0.143757	0.184852
271	ANKRD13D	0.777573	0.0463625	1	0.0959888	0.113258
272	ANKRD16	0.958871	0.0326849	1	0.0647806	0.0747375
273	ANKRD17	0.0799225	0.0829658	1	0.2575	0.279535
274	ANKRD18B	0.857489	0.0311504	1	0.190345	0.192125
275	ANKRD26	0.715165	0.00981795	1	0.230985	0.223055
276	ANKRD28	0.874554	0.0452746	1	0.0606377	0.0793218
277	ANKRD29	0.605295	-0.0216254	1	0.0882485	0.0726745
278	ANKRD32	0.481733	-0.00164003	1	0.240943	0.215323
279	ANKRD39	0.232966	-0.00262783	1	0.67795	0.630977
280	ANKRD40	0.541471	0.0631168	1	0.10732	0.138232
281	ANKRD46	0.00509252	0.126354	1	0.193807	0.259031
282	ANKRD49	0.857484	0.0161303	1	0.214765	0.216778
283	ANKRD52	0.952223	0.0287067	1	0.117155	0.119802
284	ANKRD54	0.253511	0.0674789	1	0.497618	0.5038
285	ANKRD9	0.476376	-0.0261649	1	0.116718	0.0967071
286	ANKS1A	0.921531	0.0180656	1	0.0755539	0.0777518
287	ANKS3	0.422459	0.0611177	1	0.16162	0.175263
288	ANKS6	0.136423	-0.0372068	1	0.187166	0.151521
289	ANKZF1	0.95374	0.0206748	1	0.065258	0.0733328
290	ANLN	0.000851919	0.182205	1	0.11909	0.214665
291	ANO10	0.809125	0.00543976	1	0.0871113	0.0769207
292	ANP32A	0.0507874	-0.0171802	1	1.52603	1.3956
293	ANP32B	7.37e-11	-0.0884407	1.05e-06	5.4429	4.65662
294	ANP32E	5.11e-09	0.231805	7.28e-05	0.733184	0.908052
295	ANTXR1	0.797134	-0.000376261	1	0.0702289	0.0703408
296	ANXA11	0.4494	0.0570672	1	0.607069	0.614771
297	ANXA2	0.230624	0.0762084	1	0.794836	0.836332
298	ANXA4	0.869015	0.0157539	1	0.120336	0.121556
299	ANXA5	0.370506	0.0169487	1	1.26459	1.2048
300	ANXA6	0.463131	0.00074387	1	0.322148	0.29195
301	ANXA7	0.0526312	0.105214	1	0.785473	0.828049
302	AP000251.3	0.02385	-0.0623135	1	0.244761	0.180041
303	AP000692.10	0.176612	-0.0804481	1	0.225199	0.161694
304	AP001347.6	0.782094	0.0438973	1	0.114173	0.125882
305	AP006621.5	0.250476	0.0738168	1	0.158397	0.187264
306	AP1AR	0.836529	0.00770821	1	0.08297	0.0843728
307	AP1B1	0.54698	0.0430538	1	0.307248	0.301615
308	AP1G1	0.635207	0.0750645	1	0.0624368	0.0966836
309	AP1G2	0.861713	0.041557	1	0.0811936	0.0956158
310	AP1M1	0.009226	0.108102	1	0.350833	0.403264
311	AP1S1	0.356984	0.0138782	1	0.997881	0.933431
312	AP1S2	0.16925	-0.0114899	1	1.07422	0.994924
313	AP1S3	0.367612	0.094577	1	0.0822109	0.131748
314	AP2A1	0.0839226	-0.0379464	1	0.24146	0.201326
315	AP2A2	0.580041	0.0443113	1	0.203342	0.214159
316	AP2B1	0.11929	0.0743218	1	0.397899	0.432558
317	AP2M1	0.461141	0.0419956	1	3.29255	3.15903
318	AP2S1	0.0676794	0.100325	1	6.98393	7.01272
319	AP3B1	0.559074	0.0452883	1	0.21609	0.224728
320	AP3D1	0.00214101	0.134366	1	0.801916	0.889521
321	AP3M1	0.306557	0.0737647	1	0.153691	0.171788
322	AP3M2	0.142012	-0.0467469	1	0.171036	0.127772
323	AP3S1	0.0195376	-0.0327384	1	0.934984	0.835465
324	AP4M1	0.541454	-0.0163473	1	0.116263	0.098568
325	AP4S1	0.712861	0.0674277	1	0.0614503	0.0881242
326	AP5B1	0.921601	0.0184407	1	0.0882587	0.0829732
327	AP5M1	0.996625	0.0232847	1	0.230768	0.222441
328	AP5S1	0.777213	0.00561075	1	0.098814	0.0934744
329	APAF1	0.930547	0.0186508	1	0.0666274	0.0683003
330	APBB1	0.498896	-0.00360126	1	0.201155	0.18242
331	APC	0.547155	0.0723634	1	0.0937569	0.118595
332	APEH	0.114857	0.0747195	1	0.301309	0.322179
333	APEX1	0.488626	0.0740227	1	1.4305	1.41644
334	APEX2	0.00307888	-0.080864	1	0.294193	0.225552
335	APH1A	0.0407079	0.107124	1	1.12094	1.16176
336	API5	0.00317215	0.120033	1	0.330069	0.386441
337	APIP	0.617061	0.0139158	1	0.467801	0.44299
338	APITD1	0.0370991	-0.029918	1	0.727172	0.645115
339	APLP1	0.936611	0.0193291	1	0.0716962	0.076552
340	APLP2	0.00010587	0.167201	1	0.839516	0.945191
341	APMAP	0.059509	0.0922958	1	0.549056	0.577577
342	APOA1BP	0.237423	0.0255737	1	3.13933	2.98616
343	APOBEC3C	0.0491814	0.104609	1	0.177568	0.222694
344	APOC1	0.726866	0.0422903	1	0.440117	0.433041
345	APOO	0.227894	-0.00869275	1	0.558731	0.514309
346	APOPT1	0.0808762	0.0913665	1	0.698659	0.733292
347	APP	0.692946	0.0219489	1	0.538787	0.498811
348	APPBP2	0.605489	0.0703832	1	0.0791549	0.109931
349	APPL1	3.71e-05	0.165144	0.528046	0.672106	0.779372
350	APPL2	0.747472	-0.00516783	1	0.0805877	0.0684306
351	APRT	0.0705269	0.103602	1	9.84399	9.82961
352	APTX	0.46597	0.055822	1	0.575417	0.58092
353	AQR	0.789985	0.0531902	1	0.0776005	0.0956204
354	ARAF	0.0766198	0.0830414	1	0.22292	0.262863
355	ARCN1	0.353572	0.0541838	1	0.23364	0.261997
356	ARF1	0.785764	0.0618911	1	7.24823	7.01721
357	ARF3	0.000527282	0.148223	1	0.667475	0.730272
358	ARF4	0.0283345	0.118182	1	1.10992	1.17647
359	ARF5	0.124331	0.0806572	1	0.505544	0.522068
360	ARF6	0.00208704	0.122081	1	0.333273	0.385842
361	ARFGAP1	0.178819	0.118855	1	0.0932612	0.141656
362	ARFGAP2	0.341399	0.0527839	1	0.259411	0.286306
363	ARFGAP3	0.261586	0.0723655	1	0.164522	0.196632
364	ARFGEF1	0.948331	0.0351509	1	0.0618144	0.0755675
365	ARFIP1	0.671187	0.0526182	1	0.116943	0.129701
366	ARFIP2	0.0529599	0.0988423	1	0.72306	0.750763
367	ARFRP1	0.265064	0.0650484	1	0.195059	0.219071
368	ARG2	0.585182	0.0446278	1	0.235628	0.232028
369	ARGLU1	0.896179	0.031829	1	0.535707	0.54854
370	ARHGAP1	0.613123	0.0719943	1	0.071858	0.102247
371	ARHGAP10	0.984827	0.0293949	1	0.0727527	0.0817928
372	ARHGAP11A	1.17e-10	0.277071	1.67e-06	0.142216	0.298554
373	ARHGAP11B	0.140383	0.113532	1	0.104352	0.155644
374	ARHGAP17	0.269774	0.0796922	1	0.129876	0.16797
375	ARHGAP18	0.874771	0.0143814	1	0.0970037	0.0959174
376	ARHGAP19	0.650896	0.0869696	1	0.0432091	0.0802856
377	ARHGAP21	0.940426	0.0354754	1	0.0641262	0.0781251
378	ARHGAP29	0.814495	0.0161303	1	0.190392	0.180402
379	ARHGAP35	0.826473	0.0475902	1	0.0734739	0.0921368
380	ARHGAP5	0.225769	0.090524	1	0.124421	0.168112
381	ARHGAP8	0.281874	-0.0462279	1	0.124883	0.0915068
382	ARHGDIA	4.02e-10	0.232117	5.72e-06	1.84167	2.14699
383	ARHGDIG	0.712594	-0.00790944	1	0.0833156	0.0764649
384	ARHGEF1	0.709859	0.0557993	1	0.0928539	0.113477
385	ARHGEF12	0.529374	0.0563967	1	0.146772	0.158164
386	ARHGEF2	0.845846	0.0474917	1	0.0667301	0.0903443
387	ARHGEF26	0.529481	-0.0170629	1	0.115627	0.0964837
388	ARHGEF39	2.73e-31	0.411882	3.9e-27	0.183932	0.437833
389	ARHGEF7	0.9806	0.0305616	1	0.0671866	0.0758997
390	ARHGEF9	0.902894	0.0184221	1	0.109948	0.105976
391	ARID1A	0.127198	0.0915549	1	0.163735	0.202947
392	ARID1B	0.953184	0.0213371	1	0.0682545	0.0762472
393	ARID2	0.631041	0.0877086	1	0.0506169	0.0822024
394	ARID3A	0.690566	0.0691043	1	0.0662992	0.09109
395	ARID3B	0.99555	0.0259021	1	0.0974212	0.108285
396	ARID4A	0.11464	0.0845819	1	0.179716	0.222714
397	ARID4B	7.48e-19	0.319178	1.07e-14	0.736541	1.01462
398	ARID5A	0.845291	0.0436287	1	0.08281	0.0977867
399	ARID5B	0.672194	0.00191641	1	0.139566	0.129485
400	ARIH1	0.343635	0.0981266	1	0.0819025	0.120759
401	ARIH2	1.15e-06	0.191059	0.0164016	0.922962	1.07217
402	ARL1	1e-06	0.186995	0.0142818	0.474153	0.590836
403	ARL10	0.786274	0.0481503	1	0.0942155	0.108799
404	ARL13B	0.000307043	0.140503	1	0.267	0.339672
405	ARL14EP	0.0742656	0.0849434	1	0.234003	0.273101
406	ARL15	0.953762	0.0364567	1	0.0530723	0.0642321
407	ARL16	0.814954	0.044306	1	1.71133	1.6586
408	ARL2	0.852663	0.0711007	1	3.25307	3.1402
409	ARL2BP	0.294695	0.070776	1	0.755565	0.77986
410	ARL3	0.0371309	0.104723	1	0.670848	0.707619
411	ARL4A	0.00082214	0.143846	1	0.210646	0.272454
412	ARL4D	0.0284088	0.109066	1	0.192285	0.251796
413	ARL5A	0.236623	0.084463	1	1.92545	1.95045
414	ARL5B	0.902261	0.0389495	1	0.0808569	0.0991175
415	ARL6IP1	6.99e-172	1.10475	9.95e-168	0.701928	2.1429
416	ARL6IP4	0.463547	0.0757204	1	4.71108	4.64598
417	ARL6IP5	0.15395	0.0913748	1	1.43853	1.46889
418	ARL6IP6	2.53e-14	-0.212382	3.61e-10	0.685263	0.461851
419	ARL8A	0.00417884	0.140496	1	0.161624	0.230364
420	ARL8B	0.81276	0.0133015	1	0.196615	0.191601
421	ARMC1	0.00173365	0.129538	1	0.422124	0.461946
422	ARMC10	0.837706	0.0167429	1	0.292199	0.277868
423	ARMC6	0.520101	0.0451532	1	0.343616	0.341299
424	ARMC7	0.341569	0.0823274	1	0.115865	0.142407
425	ARMC8	0.388058	0.0635243	1	0.141521	0.173997
426	ARMC9	0.856785	0.00756825	1	0.073473	0.0640781
427	ARMCX3	0.477168	-0.00349238	1	0.249721	0.231563
428	ARMCX5	0.549133	0.0582658	1	0.133508	0.159982
429	ARNT	0.805222	-0.00122749	1	0.0690994	0.0678165
430	ARNTL2	0.978592	0.0284577	1	0.0710026	0.0803123
431	ARPC1A	3.89e-06	-0.073133	0.055496	2.81579	2.45397
432	ARPC1B	1.23e-05	-0.107348	0.17511	1.05781	0.879521
433	ARPC2	0.299172	0.0403202	1	4.92159	4.67406
434	ARPC3	0.84429	0.0553989	1	3.55553	3.45796
435	ARPC4	0.727258	0.021174	1	0.547384	0.525738
436	ARPC5	0.3197	0.0885771	1	2.36246	2.35691
437	ARPC5L	0.0246494	-0.0262213	1	1.28492	1.18639
438	ARPP19	0.00109654	0.128282	1	0.361255	0.422465
439	ARRB2	0.0450055	-0.0165178	1	1.16012	1.0485
440	ARRDC1	4.47e-06	0.177545	0.0636936	0.232181	0.330217
441	ARSK	0.947402	0.0215573	1	0.186624	0.173612
442	ART5	0.983322	0.0266765	1	0.131212	0.133607
443	ARV1	0.460636	0.0734136	1	0.960224	0.934204
444	ASAH1	0.752353	0.0419381	1	0.511379	0.495973
445	ASAP1	0.79425	0.0411422	1	0.119784	0.142421
446	ASB1	0.686342	0.0497838	1	0.121677	0.139978
447	ASB13	0.551332	0.0795925	1	0.0787687	0.106963
448	ASB16-AS1	0.64873	-0.00254091	1	0.123607	0.111648
449	ASB6	0.855923	0.0339724	1	0.161059	0.168537
450	ASB8	0.0494529	0.0994895	1	0.192744	0.235069
451	ASCC1	0.789161	0.0389849	1	0.142716	0.155879
452	ASCC2	0.000283392	0.141572	1	0.294113	0.360557
453	ASCC3	0.838122	0.0142754	1	0.257575	0.247345
454	ASF1A	5.59e-09	0.211306	7.97e-05	0.366257	0.48882
455	ASF1B	8.96e-15	-0.212317	1.28e-10	0.949716	0.671164
456	ASH1L	0.00796594	0.119204	1	0.190772	0.252577
457	ASH2L	0.333596	0.084519	1	0.122063	0.152269
458	ASIC1	0.932049	0.0187088	1	0.063144	0.0666861
459	ASL	0.736795	0.0449915	1	0.127182	0.149169
460	ASMTL	0.629944	-0.00626685	1	0.119882	0.109352
461	ASNA1	0.136174	0.0915992	1	1.12381	1.13614
462	ASNS	0.627051	0.0179368	1	0.854447	0.81786
463	ASNSD1	0.0012076	-0.0643686	1	0.894472	0.7563
464	ASPH	0.174679	-0.0125865	1	0.525818	0.480554
465	ASPM	3.06e-40	0.457329	4.36e-36	0.249264	0.564877
466	ASPSCR1	0.0127456	0.105329	1	0.445276	0.499786
467	ASRGL1	0.359405	0.00934601	1	0.887807	0.841598
468	ASS1	0.846592	0.00883778	1	0.0790341	0.0823612
469	ASUN	0.000821276	0.135247	1	0.397206	0.465503
470	ASXL1	0.210931	0.0678465	1	0.213817	0.24243
471	ASXL2	0.709992	0.0541467	1	0.0953534	0.113184
472	ATAD1	6.83e-05	0.158016	0.973678	0.23766	0.316784
473	ATAD2	1.3e-09	-0.210271	1.86e-05	0.272341	0.140323
474	ATAD3A	0.124725	0.0736874	1	0.403228	0.432177
475	ATAD3B	0.491086	0.0480653	1	0.390785	0.395764
476	ATAD5	0.246397	-0.0141148	1	0.339373	0.308773
477	ATAT1	0.365252	0.0569253	1	0.189087	0.216418
478	ATE1	0.680501	0.0586167	1	0.0849587	0.114823
479	ATF1	0.000104081	0.156983	1	0.233973	0.316273
480	ATF2	0.596417	0.0680595	1	0.0876154	0.118166
481	ATF3	0.372204	-0.0413605	1	0.147184	0.11313
482	ATF4	1.51e-11	0.234953	2.15e-07	3.92578	4.44013
483	ATF5	0.778596	0.0507816	1	0.0898078	0.115679
484	ATF6	0.349769	0.0700233	1	0.167743	0.184227
485	ATF6B	0.544827	0.0469276	1	0.40753	0.413579
486	ATF7	0.0861065	0.0909947	1	0.171763	0.212216
487	ATF7IP2	0.296182	0.0679062	1	0.184855	0.205834
488	ATG10	0.670758	0.0489695	1	0.130459	0.151455
489	ATG12	0.263175	0.0642614	1	0.477236	0.4969
490	ATG13	0.523775	0.0496146	1	0.175654	0.187939
491	ATG16L2	0.928533	0.0177382	1	0.0670431	0.0710714
492	ATG2A	0.905663	0.0419474	1	0.0620279	0.0843063
493	ATG3	0.9576	0.0471977	1	1.49645	1.44716
494	ATG4A	0.190471	0.081561	1	0.164287	0.196398
495	ATG4B	0.000581175	0.133706	1	0.337421	0.400661
496	ATG4C	0.0136106	0.100814	1	0.309938	0.358131
497	ATG4D	0.0009948	0.130558	1	0.284079	0.338848
498	ATG5	0.0564772	0.086075	1	0.382239	0.417926
499	ATG7	0.996465	0.027895	1	0.0805137	0.0871591
500	ATG9A	0.647473	0.043911	1	0.162358	0.174609
501	ATIC	0.000992681	-0.0626992	1	0.937573	0.78859
502	ATL2	0.600343	0.0894312	1	0.0539115	0.0935798
503	ATL3	0.801111	0.0114156	1	0.123311	0.12295
504	ATM	0.0437626	-0.0768307	1	0.165752	0.115014
505	ATMIN	0.868252	0.045805	1	0.0606119	0.0802579
506	ATN1	0.475369	0.0629598	1	0.132089	0.158501
507	ATOX1	0.146311	0.0935744	1	2.87118	2.89218
508	ATP11C	0.851897	0.0179158	1	0.162194	0.154624
509	ATP13A1	0.584287	-0.0024691	1	0.151177	0.141821
510	ATP13A2	0.737341	0.0468036	1	0.110282	0.13363
511	ATP1A1	0.0453902	-0.0160501	1	1.31998	1.22465
512	ATP1B1	0.733484	0.0382295	1	0.18963	0.201523
513	ATP1B3	1.21e-09	-0.100829	1.73e-05	3.49684	2.97217
514	ATP2A2	0.0427536	0.0886073	1	0.301841	0.330518
515	ATP2B1	4.64e-10	0.241965	6.62e-06	0.712638	0.871761
516	ATP2C1	0.85993	0.034916	1	0.154846	0.161314
517	ATP5A1	0.595698	0.049693	1	3.61672	3.47113
518	ATP5B	0.806063	0.0649038	1	7.03214	6.82807
519	ATP5C1	0.00179826	-0.0141761	1	4.1483	3.781
520	ATP5D	0.00706501	0.118264	1	6.0465	6.13703
521	ATP5E	2.26e-06	0.141096	0.0322486	12.2821	12.7049
522	ATP5EP2	0.379205	0.0611798	1	0.560568	0.559805
523	ATP5F1	0.548929	0.0451574	1	3.35407	3.23528
524	ATP5G1	0.61758	0.0623114	1	9.4782	9.113
525	ATP5G2	0.0139983	0.102487	1	12.5477	12.5781
526	ATP5G3	0.52231	0.0581941	1	8.59271	8.25495
527	ATP5H	0.000163112	0.159262	1	2.73638	2.87948
528	ATP5I	0.11092	0.0253608	1	4.60389	4.35241
529	ATP5J	0.0128835	0.0268402	1	9.83557	9.19057
530	ATP5J2	0.0627068	0.107715	1	6.3171	6.31467
531	ATP5L	0.425203	0.0490526	1	7.05168	6.81836
532	ATP5O	0.0548765	0.109633	1	6.06793	6.07437
533	ATP5S	0.00287105	0.120647	1	0.367293	0.411906
534	ATP5SL	0.59217	0.0512513	1	0.649566	0.648033
535	ATP6AP1	0.0494402	0.102864	1	0.855086	0.874494
536	ATP6AP2	0.00533349	0.13181	1	0.77176	0.844313
537	ATP6V0A1	0.547291	0.0445234	1	0.224508	0.238967
538	ATP6V0A2	0.931519	0.0330041	1	0.0958077	0.104749
539	ATP6V0B	0.00166456	0.140513	1	4.19406	4.35785
540	ATP6V0D1	0.027074	-0.038528	1	0.541962	0.478624
541	ATP6V0E1	0.579086	0.0278452	1	1.21893	1.17307
542	ATP6V0E2	0.0258259	-0.0137681	1	1.66683	1.5143
543	ATP6V1A	0.0985891	0.0910497	1	0.18066	0.216137
544	ATP6V1B2	3.85e-05	0.156304	0.548172	0.295327	0.377275
545	ATP6V1C1	0.0814674	0.0825149	1	0.337799	0.358289
546	ATP6V1D	0.623571	0.0183297	1	0.542959	0.512206
547	ATP6V1E1	0.52103	0.0601411	1	0.836523	0.84117
548	ATP6V1F	0.0646532	0.100395	1	6.64434	6.68494
549	ATP6V1G1	0.0373703	0.115207	1	3.29613	3.34257
550	ATP6V1H	0.986497	0.0231205	1	0.286942	0.280139
551	ATPAF1	0.00208531	0.138247	1	0.797515	0.865827
552	ATPAF2	0.793001	0.0147039	1	0.323214	0.303916
553	ATPIF1	0.389418	0.0860859	1	11.9132	11.7281
554	ATRAID	0.0193928	0.119036	1	1.7163	1.7675
555	ATRX	0.757484	0.0386143	1	0.505574	0.504422
556	ATXN10	0.435206	0.0180073	1	0.859483	0.800579
557	ATXN2	0.0291549	0.0978332	1	0.26113	0.287439
558	ATXN2L	0.7502	0.0125245	1	0.276568	0.261108
559	ATXN3	0.296158	0.0777618	1	0.135429	0.163235
560	ATXN7	0.978895	0.0303784	1	0.0697542	0.080301
561	ATXN7L3B	0.808383	0.0321188	1	0.249959	0.247631
562	AUH	0.937821	0.0275221	1	0.164982	0.177066
563	AUNIP	0.496374	0.045291	1	0.263242	0.26921
564	AUP1	0.790185	0.0561087	1	1.63565	1.62122
565	AURKA	1.08e-249	1.23273	1.54e-245	0.296909	1.53398
566	AURKAIP1	0.0144291	0.115919	1	5.67378	5.73342
567	AURKB	1.72e-127	0.801357	2.45e-123	1.22452	2.47955
568	AUTS2	0.827189	0.00732437	1	0.0925968	0.0845564
569	AVEN	0.81475	0.00812774	1	0.0894161	0.0857002
570	AVL9	0.86385	0.0100989	1	0.0695983	0.0707384
571	AVPI1	0.974281	0.025529	1	0.160389	0.161727
572	AXIN1	0.604331	0.0641881	1	0.0945921	0.122095
573	AZI1	0.927568	0.0193357	1	0.0798001	0.0804643
574	AZI2	0.611511	0.0237876	1	0.788743	0.737943
575	AZIN1	9.31e-06	0.169102	0.13273	0.314706	0.405516
576	B2M	0.882408	0.0528852	1	2.44015	2.37996
577	B3GALNT2	0.955455	0.0283351	1	0.12532	0.136522
578	B3GALT6	0.803846	0.0416486	1	0.105853	0.122834
579	B3GAT3	0.452555	0.0167116	1	0.778851	0.720297
580	B3GNT1	0.0109091	0.110287	1	0.436845	0.475412
581	B4GALT2	0.763306	0.0371286	1	0.188924	0.189883
582	B4GALT3	6.16e-05	0.158016	0.878467	0.552582	0.644855
583	B4GALT4	0.847789	0.0122938	1	0.102896	0.10299
584	B4GALT5	0.945752	0.0200604	1	0.0674746	0.0735733
585	B4GALT7	3.19e-05	0.162395	0.454657	0.536157	0.638897
586	B9D1	0.368197	0.0115862	1	0.870494	0.825756
587	B9D2	0.977075	0.0316711	1	0.0566664	0.0719432
588	BABAM1	0.761409	0.0538186	1	1.15309	1.13044
589	BACE2	0.612366	-0.0022228	1	0.146866	0.142239
590	BAD	0.927672	0.0494236	1	1.02764	0.99532
591	BAG1	0.0576755	-0.0150419	1	1.14747	1.05476
592	BAG2	0.583275	0.0426563	1	0.316335	0.315193
593	BAG3	0.254461	0.114729	1	0.0751398	0.137776
594	BAG4	0.428706	0.0605531	1	0.158503	0.179375
595	BAG5	0.558819	0.0539071	1	0.147636	0.166816
596	BAG6	0.877171	0.0367764	1	0.570056	0.566603
597	BAIAP2	0.869467	0.0169112	1	0.135299	0.134856
598	BAIAP2L1	0.568087	-0.00323749	1	0.156492	0.135334
599	BAK1	0.654082	0.0451264	1	0.170411	0.178234
600	BAMBI	0.543028	0.0748808	1	0.107796	0.13018
601	BANF1	0.439216	0.0261374	1	1.24066	1.15739
602	BANP	0.871718	0.041878	1	0.083167	0.0947064
603	BAP1	0.00719863	0.117388	1	0.228692	0.279547
604	BARD1	1.19e-05	-0.136655	0.17009	0.274501	0.163967
605	BATF3	0.572297	-0.0146182	1	0.116136	0.098377
606	BAX	0.549837	0.0675767	1	1.50036	1.49043
607	BAZ1A	0.000475606	0.163749	1	1.5846	1.71095
608	BAZ1B	0.174802	0.0789285	1	0.652958	0.672323
609	BAZ2A	1.66e-07	0.187712	0.00237273	0.3295	0.438918
610	BAZ2B	0.62719	0.0861936	1	0.0526794	0.0908397
611	BBC3	0.0795522	0.0883004	1	0.214122	0.263314
612	BBIP1	0.281706	0.0680289	1	0.181849	0.200227
613	BBS2	0.843429	0.0565353	1	0.0459947	0.0646748
614	BBS4	0.093438	0.0860093	1	0.209562	0.24343
615	BBS7	0.373024	0.0523812	1	0.328275	0.336211
616	BBX	1.22e-13	0.283467	1.73e-09	0.882925	1.12345
617	BCAP29	0.831962	0.0342018	1	0.359389	0.336542
618	BCAP31	0.863903	0.0629546	1	3.09781	3.02242
619	BCAR1	0.398819	0.0801002	1	0.101063	0.139495
620	BCAS2	0.366007	0.074846	1	1.36977	1.38309
621	BCAS3	0.97421	0.0312876	1	0.0665689	0.077109
622	BCAS4	0.753796	0.0120915	1	0.212159	0.205273
623	BCAT1	0.840576	0.0133703	1	0.176328	0.170459
624	BCAT2	0.00143005	0.131655	1	0.530942	0.589052
625	BCCIP	0.758016	0.0506212	1	0.967405	0.954614
626	BCDIN3D	0.642501	0.0675533	1	0.0799956	0.105591
627	BCKDHB	0.94201	0.0213242	1	0.138701	0.142414
628	BCKDK	0.167308	0.0856886	1	1.06268	1.0808
629	BCL10	0.843932	0.0494949	1	0.0633312	0.0825319
630	BCL2L1	0.876545	0.0155631	1	0.11641	0.113981
631	BCL2L11	0.728571	0.00664921	1	0.133227	0.120005
632	BCL2L12	0.54611	0.0676755	1	1.45913	1.44288
633	BCL2L13	0.0104497	0.107833	1	0.409175	0.458287
634	BCL2L2	0.947233	0.0360179	1	0.0559702	0.0711033
635	BCL7A	0.120367	0.0726651	1	0.266689	0.299255
636	BCL7B	0.301443	0.00344668	1	0.70128	0.653757
637	BCL7C	0.946355	0.0524049	1	1.40553	1.37021
638	BCLAF1	0.242454	0.0820803	1	1.01479	1.0299
639	BCOR	0.00173421	0.124352	1	0.294564	0.353136
640	BCORL1	0.936483	0.019876	1	0.0744338	0.0806079
641	BCR	0.838704	0.0146736	1	0.119903	0.118909
642	BCS1L	0.468863	0.0129699	1	0.71311	0.684056
643	BDH2	0.325678	-0.0115125	1	0.236893	0.20821
644	BDP1	0.0398477	0.099749	1	0.65936	0.696425
645	BECN1	0.0433948	0.0902319	1	0.426459	0.46913
646	BET1	6.82e-09	0.211625	9.72e-05	0.42248	0.5543
647	BET1L	0.270721	-0.0264651	1	0.175885	0.148164
648	BEX2	0.340758	0.0159113	1	1.39874	1.31269
649	BEX4	0.000695051	0.171859	1	1.53832	1.61424
650	BFAR	0.0077263	0.109374	1	0.361819	0.411257
651	BICD1	0.702834	-0.017216	1	0.0715969	0.0582988
652	BICD2	0.696963	0.0616666	1	0.0780025	0.106535
653	BID	0.571595	0.0244374	1	1.13606	1.10002
654	BIN1	0.393554	-0.0118042	1	0.199484	0.180078
655	BIN3	0.819777	0.0365651	1	0.136049	0.149685
656	BIRC2	0.642133	0.0581141	1	0.103016	0.123637
657	BIRC5	4.43e-91	0.569478	6.31e-87	3.11372	4.61007
658	BIRC6	0.637913	0.0553834	1	0.123529	0.141448
659	BIVM	0.955732	0.0314476	1	0.0940892	0.101239
660	BLCAP	0.00017599	0.140825	1	0.341453	0.436611
661	BLM	0.00113692	-0.108845	1	0.221638	0.145577
662	BLMH	0.943001	0.0244455	1	0.393399	0.374425
663	BLOC1S1	0.422201	0.076628	1	2.1999	2.1776
664	BLOC1S2	4.47e-05	0.165437	0.636354	0.739131	0.84128
665	BLOC1S4	0.874578	0.031292	1	0.719459	0.699653
666	BLOC1S5	0.945982	0.0270849	1	0.211545	0.207062
667	BLOC1S6	0.823839	0.0299712	1	0.245955	0.251111
668	BLVRA	0.690489	0.0502783	1	0.633046	0.62372
669	BLVRB	0.534048	0.0180978	1	0.790604	0.749649
670	BLZF1	0.354686	0.076892	1	0.127442	0.15417
671	BMI1	0.0733332	0.0873389	1	0.208255	0.240593
672	BMP4	0.83808	0.0448517	1	0.0853243	0.103697
673	BMP7	0.609704	0.0404158	1	0.234058	0.240538
674	BMPR2	0.651463	0.0864676	1	0.0452397	0.0842857
675	BMS1	0.583321	0.0440513	1	0.380019	0.37469
676	BNIP1	0.00165951	0.123883	1	0.343543	0.40218
677	BNIP2	0.00158952	0.159816	1	0.161129	0.237894
678	BNIP3	0.0874097	-0.0284757	1	0.422259	0.376017
679	BNIP3L	0.261623	0.063403	1	0.347661	0.356555
680	BOD1	0.0593097	0.0986368	1	0.89207	0.938615
681	BOD1L1	0.256175	0.0728699	1	0.17015	0.200381
682	BOLA1	0.399781	0.00339406	1	0.48644	0.44942
683	BOLA3	0.0018698	-0.0149184	1	3.59479	3.27803
684	BOLA3-AS1	0.875717	0.0144252	1	0.0947099	0.0909359
685	BORA	2.14e-21	0.351752	3.05e-17	0.171877	0.379985
686	BPGM	3.21e-08	0.2052	0.000457758	0.47366	0.601213
687	BPHL	0.458884	0.0475281	1	0.298041	0.306892
688	BPNT1	0.5233	0.00435494	1	0.328176	0.300842
689	BPTF	3.88e-07	0.188802	0.00553068	0.422984	0.527147
690	BRAF	0.829894	0.0525487	1	0.0559885	0.0769917
691	BRAP	0.944901	0.0317821	1	0.096811	0.107047
692	BRAT1	0.45916	0.0613052	1	0.151692	0.178696
693	BRCA1	8.29e-07	-0.134575	0.0118192	0.392411	0.270863
694	BRCA2	0.749872	0.0103761	1	0.150691	0.142005
695	BRCC3	0.149123	-0.013808	1	0.536591	0.479169
696	BRD2	0.222429	0.00598785	1	1.55076	1.4825
697	BRD3	0.133939	0.0705494	1	0.333106	0.361405
698	BRD4	2.49e-06	0.179809	0.0354258	0.555797	0.658203
699	BRD7	0.233337	0.0779151	1	0.833902	0.83598
700	BRD8	1.21e-08	0.278211	0.000171844	0.109226	0.263943
701	BRD9	0.0856109	0.0911978	1	0.183987	0.220295
702	BRE	0.00362769	0.119625	1	0.40415	0.458795
703	BRF1	0.920154	0.0356864	1	0.0906098	0.0985396
704	BRF2	0.861946	0.0100343	1	0.078903	0.0802989
705	BRI3	0.0146492	-0.0334892	1	1.12407	1.00523
706	BRI3BP	0.00714809	-0.0605706	1	0.377923	0.308613
707	BRIX1	3.46e-06	0.220124	0.0493753	1.4795	1.65458
708	BRK1	0.151791	0.034054	1	5.33201	5.04163
709	BRMS1	0.0743977	0.0948787	1	0.713567	0.735772
710	BRMS1L	0.0925892	0.0818653	1	0.247302	0.269002
711	BROX	0.10985	-0.0481666	1	0.178383	0.142643
712	BRPF1	0.946521	0.0210458	1	0.0959525	0.100112
713	BRWD1	0.736083	0.0162342	1	0.404387	0.381368
714	BSDC1	0.982186	0.0284783	1	0.472327	0.458851
715	BSG	0.679967	0.0704978	1	4.28232	4.20711
716	BTBD1	0.415455	0.0498982	1	0.275036	0.274387
717	BTBD10	0.0803037	0.131229	1	0.100976	0.156907
718	BTBD2	0.416831	0.0580986	1	0.180614	0.189799
719	BTBD3	0.748261	0.0540936	1	0.0813726	0.108584
720	BTBD7	0.668028	0.0513814	1	0.11681	0.138189
721	BTD	0.517098	-0.0120288	1	0.134265	0.115796
722	BTF3	7.75e-05	-0.00536282	1	9.88043	9.14983
723	BTF3L4	0.328863	0.072744	1	0.844599	0.837181
724	BTG1	0.000536097	0.162353	1	0.666168	0.761113
725	BTG3	8.75e-05	-0.100443	1	0.58084	0.472082
726	BTN2A1	0.777642	0.00702747	1	0.117928	0.119655
727	BTN2A2	0.852372	0.0501309	1	0.0599435	0.0765837
728	BTN3A2	0.804036	0.0492835	1	0.0755002	0.0937067
729	BTRC	0.855819	0.0464452	1	0.0693959	0.0817131
730	BUB1	1.88e-08	0.3029	0.000268288	0.103376	0.272373
731	BUB1B	0.399456	0.122165	1	0.0483748	0.104192
732	BUB3	1.12e-43	0.474388	1.59e-39	2.01337	2.83179
733	BUD31	0.232216	0.0884547	1	1.75523	1.75128
734	BYSL	0.150667	-0.0157024	1	0.480367	0.430358
735	BZW1	0.275133	0.0627224	1	0.419411	0.438825
736	BZW2	0.629266	0.0520735	1	0.648945	0.643738
737	C10orf118	0.78586	0.0422908	1	0.116675	0.138366
738	C10orf2	0.0652136	0.121686	1	0.118493	0.180305
739	C10orf32	0.182395	0.0655636	1	0.322273	0.340555
740	C10orf35	0.00473878	-0.0771806	1	0.282158	0.212489
741	C10orf76	0.864616	0.0110363	1	0.0806849	0.082601
742	C10orf88	0.877486	0.00983589	1	0.0703513	0.0705606
743	C11orf1	0.880897	0.0282279	1	0.170563	0.185155
744	C11orf24	0.126146	0.0774568	1	0.494086	0.523864
745	C11orf30	0.707076	-0.0128453	1	0.0767921	0.0657026
746	C11orf31	0.0757212	0.015244	1	3.4103	3.2048
747	C11orf48	2.38e-08	0.209588	0.000338732	1.67086	1.8836
748	C11orf49	0.103556	0.0807428	1	0.205905	0.243916
749	C11orf54	0.777921	0.0717936	1	0.0372553	0.0675986
750	C11orf57	0.0229038	0.0964431	1	0.397367	0.447319
751	C11orf58	0.252577	0.0899805	1	2.52963	2.53961
752	C11orf68	0.635996	-0.0163135	1	0.0886047	0.0741201
753	C11orf73	0.190291	0.0837554	1	1.19736	1.22677
754	C11orf74	0.4678	0.0470038	1	0.316414	0.321367
755	C11orf82	0.735911	0.00258645	1	0.10642	0.0996581
756	C11orf83	2.49e-10	0.240506	3.55e-06	2.04353	2.34164
757	C11orf84	0.567112	0.063317	1	0.101416	0.133836
758	C12orf10	0.321876	0.0731863	1	0.945137	0.940174
759	C12orf23	0.0501133	0.0897493	1	0.246177	0.285723
760	C12orf29	0.210413	0.0658174	1	0.459114	0.497908
761	C12orf4	0.470919	0.0740085	1	0.106453	0.129732
762	C12orf43	1.11e-07	0.19479	0.00158563	0.443762	0.573999
763	C12orf44	0.57816	0.0425787	1	0.360997	0.360269
764	C12orf45	0.475349	0.0605315	1	0.733568	0.728164
765	C12orf49	0.991665	0.0244015	1	0.141998	0.145105
766	C12orf5	0.341511	0.0653603	1	0.185489	0.201698
767	C12orf57	0.301022	0.0680322	1	0.568371	0.585289
768	C12orf65	0.515403	0.047869	1	0.407061	0.408979
769	C12orf73	0.976757	0.0325154	1	0.606604	0.584574
770	C12orf75	0.024774	-0.0169581	1	1.54108	1.41304
771	C12orf76	0.157061	-0.0365975	1	0.194625	0.153754
772	C14orf1	0.394675	0.0726166	1	1.23077	1.21217
773	C14orf119	7.83e-06	0.183124	0.111542	0.642256	0.765922
774	C14orf132	0.630173	-0.0196998	1	0.0870867	0.0651838
775	C14orf142	0.00243113	-0.0698825	1	0.41162	0.331203
776	C14orf166	0.311681	0.0290076	1	2.82156	2.69861
777	C14orf2	0.926686	0.0513954	1	1.93715	1.8723
778	C14orf80	0.743777	0.0106546	1	0.182574	0.175068
779	C15orf39	0.928366	0.0292714	1	0.155413	0.158184
780	C15orf40	0.0197455	0.116828	1	1.22652	1.28216
781	C15orf57	0.117605	0.0901578	1	0.162953	0.19807
782	C15orf61	9.91e-05	0.157554	1	0.674322	0.77127
783	C16orf13	0.479867	0.0439417	1	4.23645	4.06501
784	C16orf52	0.852406	0.0570624	1	0.0400929	0.0629483
785	C16orf59	1.63e-05	-0.1146	0.23296	0.382726	0.280692
786	C16orf62	0.893704	0.0141461	1	0.0795853	0.0814533
787	C16orf70	0.994657	0.0275662	1	0.0920391	0.0941759
788	C16orf72	0.720775	0.0731304	1	0.051313	0.0795174
789	C16orf74	0.26923	-0.0167754	1	0.286443	0.255736
790	C16orf80	0.310642	-0.00126506	1	0.67056	0.634933
791	C16orf87	4.99e-06	0.174194	0.0710816	0.518251	0.623418
792	C16orf91	4.96e-08	0.211898	0.000706166	0.866788	1.0282
793	C16orf93	0.328987	-0.010287	1	0.253903	0.222176
794	C16orf95	0.556599	-0.0140357	1	0.121268	0.106809
795	C17orf51	0.404837	0.0594603	1	0.168158	0.190085
796	C17orf58	1.37e-07	0.200438	0.00195577	0.74322	0.891536
797	C17orf59	0.408092	0.0684133	1	0.132762	0.16449
798	C17orf62	0.0872976	0.082849	1	0.232287	0.263084
799	C17orf70	0.500541	0.0606328	1	0.125394	0.146356
800	C17orf75	0.0342435	0.101748	1	0.202778	0.242362
801	C17orf80	0.832303	0.039083	1	0.117118	0.136224
802	C17orf85	0.00315909	0.120744	1	0.266556	0.317254
803	C17orf89	0.81988	0.0664832	1	4.42535	4.32707
804	C17orf96	0.945429	0.0371037	1	0.0578572	0.0705062
805	C18orf21	0.978819	0.034831	1	0.675028	0.665054
806	C18orf56	0.000103209	-0.126474	1	0.292089	0.183557
807	C18orf8	0.711551	-0.00394006	1	0.103066	0.0981108
808	C19orf10	0.910761	0.0585384	1	3.82044	3.70707
809	C19orf12	0.495757	0.0457529	1	0.264517	0.264712
810	C19orf24	0.000360154	0.157103	1	1.38737	1.49116
811	C19orf25	1.17e-05	-0.0997793	0.167322	0.871881	0.711394
812	C19orf40	0.657948	0.043565	1	0.169374	0.181884
813	C19orf43	0.372714	0.0860316	1	3.60359	3.52451
814	C19orf47	0.522334	-0.0280343	1	0.0960001	0.0761205
815	C19orf48	8.47e-26	-0.24139	1.21e-21	3.17684	2.33893
816	C19orf52	0.0496486	0.0953039	1	0.606892	0.655991
817	C19orf53	0.000907813	0.130683	1	6.75411	6.87539
818	C19orf54	0.747781	0.0412752	1	0.160379	0.171771
819	C19orf55	0.40464	-0.0210009	1	0.138282	0.121891
820	C19orf60	4.19e-10	0.231697	5.98e-06	1.08902	1.29578
821	C19orf70	0.0101229	0.119979	1	3.07318	3.15522
822	C19orf73	0.438419	-0.0433418	1	0.102647	0.0683176
823	C19orf81	0.605423	0.00432918	1	0.237563	0.220624
824	C19orf82	0.893188	0.0134711	1	0.0703829	0.0725773
825	C1D	0.00641111	0.115287	1	0.241371	0.291642
826	C1GALT1	0.754532	0.00620866	1	0.120458	0.111346
827	C1GALT1C1	0.309412	0.0745521	1	0.148321	0.177406
828	C1orf109	1.29e-06	0.177101	0.0184033	0.318488	0.427737
829	C1orf112	0.506487	0.060425	1	0.14533	0.15988
830	C1orf122	0.421231	0.0712954	1	1.04619	1.03534
831	C1orf123	0.000125746	0.159761	1	0.66196	0.740286
832	C1orf131	0.000312389	0.157586	1	1.0131	1.12007
833	C1orf159	0.628605	0.0631026	1	0.0856872	0.113265
834	C1orf174	0.010407	0.104427	1	0.373236	0.419721
835	C1orf198	0.578727	0.047417	1	0.156302	0.181646
836	C1orf21	0.687883	0.010554	1	0.342115	0.328118
837	C1orf213	0.623188	-0.0227139	1	0.0875133	0.0762498
838	C1orf27	0.125873	0.0740275	1	0.251632	0.284742
839	C1orf35	0.226199	0.0959454	1	2.31174	2.30308
840	C1orf43	9.14e-05	0.154482	1	4.44621	4.6235
841	C1orf50	0.537457	0.0437216	1	0.237286	0.25379
842	C1orf52	2.14e-10	0.235116	3.04e-06	0.774265	0.987733
843	C1orf53	0.515098	0.00640956	1	0.405319	0.3754
844	C1orf56	0.654632	0.0776074	1	0.0598899	0.0904314
845	C1orf63	0.712747	0.0071806	1	0.21359	0.202738
846	C1orf85	0.701021	0.0473409	1	0.614077	0.596086
847	C1orf86	0.185801	0.0898925	1	1.41229	1.41154
848	C1QBP	0.00289084	0.0190111	1	18.8854	17.6173
849	C20orf24	0.613063	0.035854	1	1.64553	1.58484
850	C20orf27	0.000225264	-0.0346056	1	3.62997	3.26089
851	C21orf119	0.00290041	-0.0682022	1	0.445648	0.365871
852	C21orf2	0.201206	0.068352	1	0.232998	0.254927
853	C21orf33	0.0317211	0.110536	1	1.15943	1.21723
854	C21orf58	0.052878	-0.0420447	1	0.303065	0.25846
855	C21orf59	0.000252033	0.167617	1	1.50029	1.63525
856	C21orf67	0.753657	-0.00690656	1	0.0748605	0.0669237
857	C21orf90	0.616322	-0.0251624	1	0.0809941	0.0636913
858	C21orf91	0.99133	0.0273815	1	0.0732302	0.0799889
859	C22orf29	0.55781	-0.00588265	1	0.146309	0.124151
860	C22orf39	1.48e-05	-0.0798977	0.211598	1.43627	1.19818
861	C2orf44	0.858413	0.00974135	1	0.076081	0.0799819
862	C2orf47	0.00122486	0.125717	1	0.383513	0.454276
863	C2orf49	0.23552	0.0785867	1	0.159635	0.193227
864	C2orf68	0.979887	0.0275632	1	0.120083	0.127686
865	C2orf69	0.00121019	0.136043	1	0.222411	0.286975
866	C2orf76	0.864728	0.0504341	1	0.0523674	0.073076
867	C3orf14	0.0066436	-0.0401342	1	1.11698	0.975588
868	C3orf17	0.00696449	0.115858	1	0.249837	0.290892
869	C3orf33	0.483245	0.0758011	1	0.095099	0.124904
870	C3orf38	0.058291	0.0869454	1	0.236596	0.275626
871	C3orf52	0.782062	0.00265761	1	0.0881332	0.0844628
872	C4orf27	0.83992	0.0274492	1	0.616976	0.597252
873	C4orf3	0.017191	0.124889	1	1.5057	1.54432
874	C4orf32	0.60782	0.00420644	1	0.257112	0.232717
875	C4orf33	0.992608	0.0248952	1	0.147236	0.151568
876	C4orf46	0.164792	0.0708895	1	0.260215	0.2781
877	C4orf48	0.841703	0.0639304	1	3.51096	3.42504
878	C5orf15	5.31e-08	0.205508	0.00075608	0.61611	0.767554
879	C5orf24	0.109943	0.0776524	1	0.440483	0.479298
880	C5orf28	0.990178	0.0297986	1	0.0713271	0.0775074
881	C5orf30	0.721419	0.00993947	1	0.179301	0.173967
882	C5orf45	0.0351806	0.0956063	1	0.215698	0.260674
883	C5orf55	0.000500879	-0.107192	1	0.261894	0.17305
884	C5orf63	0.786559	0.00402586	1	0.0926256	0.0865459
885	C6orf1	0.154014	0.0698029	1	0.282347	0.303565
886	C6orf120	0.286186	0.0595823	1	0.415305	0.427422
887	C6orf136	0.0972805	0.0785964	1	0.249899	0.274904
888	C6orf203	0.791737	0.0141636	1	0.166867	0.154988
889	C6orf211	0.144222	0.0712851	1	0.317821	0.334633
890	C6orf226	0.282547	-0.0668717	1	0.107143	0.0681282
891	C6orf47	0.770491	0.00522614	1	0.112683	0.114242
892	C6orf48	0.826902	0.0414633	1	0.79289	0.786062
893	C6orf62	0.332459	0.0661034	1	0.177342	0.201349
894	C6orf89	0.898064	0.0284932	1	0.200424	0.20183
895	C7orf26	0.879834	0.0405164	1	0.0784669	0.0947725
896	C7orf31	0.89619	0.0397066	1	0.0779871	0.0894032
897	C7orf49	0.0022823	-0.0520298	1	1.01856	0.867018
898	C7orf50	0.920424	0.0587977	1	2.57218	2.50453
899	C7orf55	0.132092	0.00742474	1	1.47949	1.34423
900	C7orf55-LUC7L2	0.0492434	-0.0170672	1	1.04007	0.922448
901	C7orf73	0.0824535	0.0991948	1	1.50489	1.54308
902	C8orf33	0.399656	0.0219846	1	1.32582	1.254
903	C8orf47	0.76053	-0.00548449	1	0.0748684	0.0633399
904	C8orf59	0.368183	0.0624325	1	0.627387	0.638368
905	C8orf76	0.0343303	0.0992253	1	0.215237	0.263063
906	C8orf82	0.00624375	-0.0647069	1	0.386118	0.321022
907	C8orf88	0.686892	0.047923	1	0.134374	0.148358
908	C9orf114	0.00795109	0.115516	1	0.218666	0.268948
909	C9orf116	0.963421	0.032431	1	0.473713	0.450111
910	C9orf142	0.250652	0.018318	1	1.83078	1.75229
911	C9orf156	0.377753	0.0961588	1	0.0829905	0.123724
912	C9orf16	0.909462	0.0510217	1	2.86202	2.81553
913	C9orf3	0.371661	-0.0252041	1	0.137132	0.111011
914	C9orf37	0.0117826	-0.0506421	1	0.485951	0.408447
915	C9orf40	0.448202	0.0513414	1	0.437504	0.45171
916	C9orf41	0.697443	0.035326	1	0.249594	0.257265
917	C9orf64	0.735403	0.0577816	1	0.0816269	0.104792
918	C9orf69	0.228761	0.0718449	1	0.197277	0.225977
919	C9orf78	0.0210557	0.117211	1	1.15613	1.21563
920	C9orf85	0.932986	0.0254679	1	0.271408	0.261537
921	C9orf89	0.768859	0.0171442	1	0.416611	0.399332
922	C9orf9	0.117191	0.0799556	1	0.229374	0.254978
923	CA11	0.860795	0.0451869	1	0.0784925	0.0916333
924	CA2	7.33e-05	0.257753	1	7.88599	8.81141
925	CA8	0.00199879	0.13175	1	0.341248	0.394464
926	CAAP1	0.00128956	0.144712	1	0.179293	0.25553
927	CAB39	0.953295	0.0349338	1	0.0612645	0.072261
928	CABIN1	0.268632	0.0773862	1	0.141003	0.170785
929	CABLES1	0.752649	0.0659336	1	0.0559321	0.0796822
930	CABYR	0.729579	0.0765934	1	0.0463848	0.0738901
931	CACNG8	0.524035	-0.0161761	1	0.117514	0.096395
932	CACUL1	1.4e-11	0.246028	2e-07	0.459711	0.608594
933	CACYBP	0.305949	0.104086	1	4.88833	4.83041
934	CAD	0.935709	0.0287891	1	0.188688	0.188397
935	CADM1	0.0445318	0.0873055	1	0.315652	0.357467
936	CADM2	0.394504	-0.0325344	1	0.118353	0.101155
937	CALCB	NA	0.392068	NA	0.273882	0.572498
938	CALCOCO2	4.41e-09	0.21136	6.28e-05	0.467282	0.610093
939	CALD1	0.548526	0.0628825	1	1.04247	1.03735
940	CALM1	0.0201564	-0.000499477	1	4.04324	3.75296
941	CALM2	1.09e-65	0.581117	1.55e-61	2.89871	4.30546
942	CALM3	0.0280493	0.112975	1	2.97542	3.04034
943	CALR	0.59946	0.0489537	1	3.22526	3.0892
944	CALU	0.0793662	0.0979208	1	0.919497	0.956464
945	CAMK1	1.57e-05	-0.107265	0.223471	0.755149	0.619515
946	CAMK2D	0.964761	0.0231596	1	0.059349	0.0643049
947	CAMK2G	0.312788	-0.0177317	1	0.199475	0.1709
948	CAMKK2	0.834595	0.0416486	1	0.109033	0.11635
949	CAMKMT	0.676255	0.0467917	1	0.140209	0.151814
950	CAMLG	4.7e-11	0.24137	6.7e-07	1.33199	1.56959
951	CAMSAP2	0.933348	0.0341259	1	0.0922266	0.0985719
952	CAMTA1	0.142256	0.0113452	1	1.95041	1.81732
953	CAMTA2	0.649052	0.0833195	1	0.0469267	0.080909
954	CAND1	0.0607486	0.0841171	1	0.381527	0.41698
955	CANT1	0.105611	0.0831118	1	0.198027	0.22879
956	CANX	0.614795	0.070571	1	1.68256	1.63837
957	CAP1	0.0407634	-0.0223462	1	1.06092	0.948983
958	CAP2	0.807742	0.00298398	1	0.0780447	0.0745506
959	CAPN1	0.534893	0.0508377	1	0.182943	0.19574
960	CAPN10	0.877421	0.0122835	1	0.0767501	0.0739661
961	CAPN15	0.874492	0.0391869	1	0.0944018	0.104824
962	CAPN2	0.120997	-0.013441	1	0.656855	0.591251
963	CAPN7	0.739748	0.0389148	1	0.15975	0.170213
964	CAPNS1	0.0990771	0.0810771	1	0.48365	0.508246
965	CAPRIN1	0.189753	-0.00781733	1	0.554848	0.498944
966	CAPZA1	0.0246106	0.11384	1	0.746082	0.797216
967	CAPZA2	0.0142096	0.116247	1	0.640171	0.685315
968	CAPZB	0.157538	0.091984	1	1.69187	1.7181
969	CARD8	0.281703	0.0923192	1	0.103707	0.144736
970	CARHSP1	1.51e-14	-0.186392	2.15e-10	1.52326	1.15204
971	CARKD	0.981925	0.02476	1	0.0803005	0.0860812
972	CARM1	0.702078	0.0362721	1	0.242564	0.241109
973	CARS	0.0923243	0.0784538	1	0.232742	0.272263
974	CARS2	0.915827	0.0313097	1	0.158672	0.161936
975	CASC3	0.866632	0.0280858	1	0.225485	0.226882
976	CASC4	0.506789	0.0581063	1	0.136945	0.163043
977	CASC5	0.462629	0.110945	1	0.0489929	0.103317
978	CASC7	0.317879	0.0757857	1	0.134067	0.164344
979	CASKIN2	0.86999	0.0483528	1	0.0542551	0.0761268
980	CASP2	0.7265	-0.0109076	1	0.0699747	0.0649431
981	CASP3	0.161946	0.0997389	1	0.129961	0.174597
982	CASP6	0.836437	0.0138807	1	0.20827	0.209742
983	CASP7	0.30799	-0.0237231	1	0.166612	0.141643
984	CASP9	0.898312	0.0413676	1	0.0641715	0.0825298
985	CAST	0.62742	0.0483425	1	0.624235	0.63383
986	CAT	0.344362	-0.0119253	1	0.217178	0.194639
987	CAV1	0.76292	-0.000111482	1	0.0906373	0.0831385
988	CAV2	0.98479	0.0280662	1	0.0964233	0.105364
989	CAV3	0.876034	0.0370035	1	0.108939	0.122324
990	CBFB	0.000125153	0.146204	1	0.315617	0.386162
991	CBL	0.673634	0.0713327	1	0.062896	0.0941613
992	CBLL1	0.280348	0.096294	1	0.0932926	0.142503
993	CBR1	0.0060942	-0.0202081	1	2.3946	2.16681
994	CBR4	0.605171	0.048771	1	0.157242	0.169134
995	CBS	0.0373181	0.110915	1	1.47452	1.52125
996	CBWD1	0.0172112	0.108403	1	0.591578	0.634511
997	CBX1	0.508171	0.0727301	1	1.28681	1.26574
998	CBX2	0.514799	-0.00484045	1	0.184195	0.181251
999	CBX3	0.395016	0.079191	1	2.02835	2.01051
1000	CBX4	0.772626	0.0483776	1	0.0934283	0.110142
1001	CBX5	0.10345	0.0793172	1	0.407862	0.434597
1002	CBX6	3.52e-05	0.157023	0.501323	0.428051	0.52707
1003	CBX8	0.763681	0.0476495	1	0.109183	0.118093
1004	CBY1	4.5e-07	0.193542	0.00641098	0.501044	0.6146
1005	CC2D1A	0.167534	-0.0258475	1	0.254462	0.220104
1006	CC2D2A	0.856962	0.00531821	1	0.0664586	0.0635183
1007	CCAR1	2.02e-17	0.30487	2.88e-13	0.822378	1.09968
1008	CCAR2	0.846645	0.015617	1	0.12497	0.124698
1009	CCBL2	0.433899	0.054079	1	0.214416	0.223813
1010	CCDC101	0.902171	0.0294727	1	0.155973	0.161283
1011	CCDC104	0.116083	0.0926836	1	0.988346	1.01267
1012	CCDC106	0.247128	0.0617925	1	0.371667	0.383835
1013	CCDC107	0.801782	0.0391796	1	0.523733	0.508497
1014	CCDC109B	0.0364036	-0.0236633	1	0.999048	0.903865
1015	CCDC112	0.000692138	0.134682	1	0.487021	0.574797
1016	CCDC115	0.308141	0.0573178	1	0.338812	0.341329
1017	CCDC117	0.00614045	0.112861	1	0.255727	0.324322
1018	CCDC12	0.00017124	0.163358	1	1.06018	1.14369
1019	CCDC122	0.873979	0.0108477	1	0.0777045	0.0769721
1020	CCDC124	0.310098	0.0332364	1	2.85946	2.70677
1021	CCDC125	0.939917	0.0213628	1	0.116123	0.120655
1022	CCDC126	0.956615	0.0331421	1	0.076675	0.0870008
1023	CCDC127	0.692984	0.0431519	1	0.161062	0.169074
1024	CCDC130	0.790147	0.00666994	1	0.0993456	0.0949856
1025	CCDC137	0.180884	-0.0109868	1	0.637041	0.589743
1026	CCDC138	0.844745	0.0171586	1	0.20165	0.191891
1027	CCDC14	0.226212	0.071752	1	0.177063	0.206321
1028	CCDC150	0.955444	0.020739	1	0.0642755	0.0685884
1029	CCDC157	0.527585	-0.0199263	1	0.112301	0.090825
1030	CCDC167	0.000790763	0.143098	1	2.35989	2.50279
1031	CCDC174	0.00174658	0.130872	1	0.242546	0.307173
1032	CCDC176	0.737705	-0.0106335	1	0.070573	0.0571819
1033	CCDC18	1.41e-17	0.294651	2e-13	0.289179	0.460413
1034	CCDC181	0.0369447	0.0951034	1	0.461913	0.495388
1035	CCDC22	0.540934	-0.0165576	1	0.121189	0.10605
1036	CCDC23	0.337371	0.0648405	1	0.647188	0.655691
1037	CCDC25	0.551923	0.0606502	1	0.976782	0.970446
1038	CCDC28A	0.0682535	0.0812851	1	0.283705	0.320259
1039	CCDC28B	0.124319	0.0944039	1	1.07296	1.0939
1040	CCDC34	0.582526	0.0331464	1	1.55148	1.49211
1041	CCDC41	0.685397	-0.00040931	1	0.114182	0.106191
1042	CCDC43	3.95e-05	0.168868	0.562387	0.761596	0.879019
1043	CCDC47	0.000322702	0.15106	1	0.509305	0.577321
1044	CCDC50	0.745607	0.0100812	1	0.166886	0.157818
1045	CCDC51	0.0411983	0.0987717	1	0.511444	0.542327
1046	CCDC53	0.183671	0.0668034	1	0.2865	0.300402
1047	CCDC58	0.590697	0.0608884	1	0.10676	0.12666
1048	CCDC59	1.6e-07	0.206093	0.00228002	1.34784	1.5458
1049	CCDC6	0.781555	0.0399815	1	0.133376	0.148168
1050	CCDC66	0.670611	0.0361664	1	0.281146	0.284105
1051	CCDC71	0.857117	0.0290288	1	0.245891	0.243164
1052	CCDC71L	0.57237	-0.0176886	1	0.103484	0.08482
1053	CCDC74A	0.572683	0.0412308	1	0.261846	0.267208
1054	CCDC74B	0.752504	0.00650725	1	0.142273	0.139949
1055	CCDC77	0.864414	0.0429719	1	0.074881	0.0951952
1056	CCDC8	0.983441	0.0253855	1	0.134794	0.136699
1057	CCDC82	0.98534	0.0253032	1	0.0954047	0.104907
1058	CCDC84	0.509828	0.0796204	1	0.0803378	0.11412
1059	CCDC85B	0.760349	0.0408291	1	3.02676	2.94232
1060	CCDC85C	0.113966	0.125363	1	0.0982449	0.154921
1061	CCDC86	0.0474705	0.106541	1	1.12993	1.19745
1062	CCDC88A	2.57e-05	0.161114	0.366416	0.341213	0.420339
1063	CCDC90B	0.030537	0.101781	1	0.629167	0.663486
1064	CCDC91	0.317055	-0.0129993	1	0.273872	0.255848
1065	CCDC92	0.710787	0.0592981	1	0.0766918	0.10107
1066	CCDC93	0.805212	0.0456693	1	0.0939086	0.115046
1067	CCDC94	0.0488768	0.0949168	1	0.189713	0.238352
1068	CCDC97	0.0904529	0.116451	1	0.115846	0.16481
1069	CCHCR1	0.642418	0.00085964	1	0.143959	0.135763
1070	CCM2	0.737181	0.00766055	1	0.132234	0.128327
1071	CCNA2	1.04e-52	0.542585	1.48e-48	0.686611	1.23768
1072	CCNB1	2.48e-217	1.18327	3.53e-213	0.912862	2.82139
1073	CCNB1IP1	0.718281	0.0155763	1	0.457774	0.439262
1074	CCNB2	4.42e-44	0.501385	6.29e-40	0.415981	0.807415
1075	CCNC	0.05483	0.108688	1	1.55171	1.58188
1076	CCND1	0.990746	0.0245274	1	0.127391	0.128776
1077	CCND2	0.770097	0.000720762	1	0.0891472	0.0815137
1078	CCND3	5.43e-07	-0.126902	0.00773767	0.542196	0.395384
1079	CCNDBP1	0.0597349	0.0884408	1	0.235389	0.2762
1080	CCNE1	3.65e-38	-0.441105	5.21e-34	0.431418	0.12712
1081	CCNE2	2.13e-12	-0.327923	3.04e-08	0.264331	0.0638314
1082	CCNF	1.25e-09	0.28878	1.77e-05	0.117787	0.267279
1083	CCNG1	8.09e-05	0.175635	1	1.92751	2.0804
1084	CCNG2	0.66966	0.0627652	1	0.0912982	0.110914
1085	CCNH	3.29e-07	0.190541	0.00468895	0.413399	0.519085
1086	CCNI	0.306901	0.0857387	1	4.29529	4.25152
1087	CCNJ	0.706329	0.0557894	1	0.0932341	0.111892
1088	CCNK	0.865805	0.0199429	1	0.378352	0.36916
1089	CCNL1	0.0197141	0.0996196	1	0.289127	0.334249
1090	CCNL2	4.3e-06	0.17605	0.0612737	0.23574	0.335263
1091	CCNT1	0.744691	-0.00742222	1	0.0789857	0.0681337
1092	CCNT2	0.867486	0.0413578	1	0.084126	0.097415
1093	CCP110	0.462297	-0.0118198	1	0.148227	0.130755
1094	CCPG1	0.377028	0.0873395	1	0.101603	0.139459
1095	CCS	0.366928	0.0563991	1	0.226096	0.234107
1096	CCSAP	0.525154	0.0816444	1	0.0743914	0.109288
1097	CCSER2	0.494897	0.0576438	1	0.161613	0.172482
1098	CCT2	0.00649628	-0.00062929	1	3.96955	3.60789
1099	CCT3	0.000111082	0.15723	1	5.83374	6.08095
1100	CCT4	0.064751	0.115424	1	4.6138	4.66369
1101	CCT5	0.0157012	-0.00854039	1	3.47918	3.21458
1102	CCT6A	0.00331821	-0.00350367	1	5.48005	4.99977
1103	CCT7	0.0358495	0.120261	1	3.79144	3.81766
1104	CCT8	0.347515	0.0325037	1	3.52903	3.36286
1105	CCZ1	0.434802	0.00419802	1	0.426253	0.385503
1106	CD151	0.22673	0.00327879	1	0.982139	0.919324
1107	CD164	0.122177	0.090544	1	0.920163	0.957818
1108	CD276	0.823008	0.0301292	1	0.213797	0.217601
1109	CD2AP	0.210428	0.100029	1	0.110442	0.160012
1110	CD2BP2	0.0298339	0.104648	1	0.668431	0.714935
1111	CD302	0.652788	0.0564916	1	0.106133	0.12623
1112	CD320	0.0228793	-0.00821993	1	2.57773	2.39035
1113	CD3EAP	0.498314	0.0149523	1	0.697903	0.656854
1114	CD46	0.199236	0.08016	1	0.165778	0.203948
1115	CD47	8.93e-05	0.162611	1	0.677159	0.767389
1116	CD55	0.00552417	0.114534	1	0.350613	0.400159
1117	CD58	0.374907	-0.0325344	1	0.122483	0.100379
1118	CD59	0.0398893	0.106476	1	0.735226	0.765148
1119	CD63	0.00112953	0.155893	1	2.42509	2.55752
1120	CD81	0.0185842	0.10106	1	0.398406	0.444692
1121	CD83	0.570161	-0.0252754	1	0.0908274	0.0738948
1122	CD9	0.767782	0.033386	1	0.432223	0.437189
1123	CD99	0.860109	0.0533697	1	2.99711	2.92119
1124	CD99L2	0.8809	0.0127555	1	0.0788318	0.0830519
1125	CDADC1	0.985119	0.0266125	1	0.178955	0.173496
1126	CDC123	0.60721	0.0389737	1	2.49789	2.39636
1127	CDC16	0.0485328	0.0994769	1	0.19933	0.229532
1128	CDC20	8.82e-119	0.824035	1.26e-114	0.945988	2.09231
1129	CDC23	0.35087	0.0543773	1	0.292904	0.304678
1130	CDC25A	1.74e-05	-0.127916	0.248234	0.286422	0.192416
1131	CDC25B	1.52e-05	0.203956	0.217112	0.137286	0.250121
1132	CDC25C	0.0715243	0.179324	1	0.0622257	0.14804
1133	CDC27	7.36e-23	0.33652	1.05e-18	0.357257	0.585713
1134	CDC34	0.0149769	0.103312	1	0.446815	0.507226
1135	CDC37	0.250952	0.090757	1	2.55085	2.54128
1136	CDC37L1	0.603721	0.0800028	1	0.0645525	0.0995499
1137	CDC40	0.001848	0.125075	1	0.399089	0.471543
1138	CDC42	0.561355	0.0604867	1	1.11506	1.11957
1139	CDC42BPA	0.00665934	0.115273	1	0.249864	0.305178
1140	CDC42EP1	1.79e-21	0.351046	2.55e-17	0.830585	1.16353
1141	CDC42EP2	0.0668301	0.138697	1	0.0992846	0.161913
1142	CDC42EP3	0.907651	0.0163742	1	0.0927457	0.0979068
1143	CDC42EP4	0.759016	0.0555751	1	0.0743688	0.0952819
1144	CDC42SE1	0.00957241	0.133076	1	0.163666	0.227937
1145	CDC42SE2	0.973929	0.0248274	1	0.0663113	0.071803
1146	CDC45	1.23e-10	-0.178228	1.75e-06	0.595614	0.397922
1147	CDC5L	0.547385	0.0204228	1	0.955472	0.920766
1148	CDC6	5.42e-48	-0.463337	7.72e-44	0.722881	0.325039
1149	CDC7	0.619714	0.0060001	1	0.302127	0.280535
1150	CDC73	0.000609744	0.142635	1	0.233513	0.288367
1151	CDCA2	1.28e-05	0.262369	0.18178	0.0882291	0.222758
1152	CDCA3	4.32e-119	0.786608	6.15e-115	0.38683	1.06857
1153	CDCA4	3.96e-14	-0.207795	5.64e-10	0.783563	0.544661
1154	CDCA5	0.001477	-0.07369	1	0.469805	0.373249
1155	CDCA7	2.27e-13	-0.20514	3.24e-09	0.707465	0.479809
1156	CDCA7L	0.855021	0.0297899	1	0.248629	0.238566
1157	CDCA8	1.05e-41	0.476359	1.5e-37	0.218868	0.547858
1158	CDH2	0.376818	-0.0136997	1	0.188656	0.165447
1159	CDIP1	0.0431995	0.10477	1	0.169072	0.221986
1160	CDIPT	0.0180544	0.11399	1	0.837177	0.892399
1161	CDK1	1.81e-32	0.498672	2.58e-28	0.700108	1.12378
1162	CDK10	0.936404	0.0204677	1	0.151782	0.148028
1163	CDK11A	0.196268	0.0770986	1	0.176024	0.202702
1164	CDK11B	0.711482	0.0528679	1	0.100822	0.115639
1165	CDK12	2.99e-07	0.186869	0.00425543	0.404457	0.521377
1166	CDK13	0.953638	0.0345301	1	0.0816591	0.0866772
1167	CDK16	0.135329	0.0857324	1	0.776478	0.80415
1168	CDK19	0.891752	0.0468439	1	0.049668	0.0690266
1169	CDK2	0.0167434	-0.0663055	1	0.245162	0.198967
1170	CDK2AP2	0.00397071	0.12327	1	0.48451	0.536915
1171	CDK4	0.00717099	-0.00367396	1	4.04282	3.71915
1172	CDK5	0.95434	0.0386103	1	0.679234	0.659876
1173	CDK5RAP1	0.00588627	0.112383	1	0.255684	0.311223
1174	CDK5RAP2	0.078602	0.0970666	1	0.161045	0.204414
1175	CDK5RAP3	0.00138968	0.125585	1	0.367939	0.427923
1176	CDK6	0.888888	0.0324599	1	0.135292	0.139235
1177	CDK7	0.622878	0.0647686	1	0.0915159	0.120101
1178	CDK8	0.388252	0.0795341	1	0.110524	0.14475
1179	CDK9	0.841637	0.0481566	1	0.0692934	0.0889409
1180	CDKAL1	0.914858	0.0366399	1	0.0736187	0.0880455
1181	CDKN1B	0.891645	0.0430145	1	0.0596887	0.080667
1182	CDKN2A	0.528907	0.0560308	1	7.40645	7.10426
1183	CDKN2AIPNL	0.311194	0.0120124	1	1.02673	0.957991
1184	CDKN2C	5.01e-06	0.18317	0.0713544	0.538649	0.653632
1185	CDKN2D	0.898853	0.037959	1	0.0934015	0.10302
1186	CDKN3	3.68e-29	0.388099	5.24e-25	1.05583	1.48069
1187	CDPF1	0.103726	-0.0311372	1	0.302904	0.257292
1188	CDR2	0.617949	0.0752039	1	0.06398	0.0983316
1189	CDR2L	0.821274	0.055853	1	0.0532002	0.076595
1190	CDS1	0.942156	0.0191614	1	0.0878286	0.0942182
1191	CDS2	0.28478	0.0635744	1	0.204481	0.224896
1192	CDT1	5.3e-32	-0.343477	7.56e-28	0.966365	0.571923
1193	CDV3	0.0529555	0.087718	1	0.469575	0.516704
1194	CDX2	1.69e-05	0.161369	0.240545	0.307116	0.389992
1195	CDYL	0.392464	0.0780747	1	0.111852	0.146397
1196	CEBPB	0.166578	0.108872	1	0.110328	0.159248
1197	CEBPG	0.0571562	0.0887397	1	0.481267	0.513998
1198	CEBPZ	0.475489	0.0585527	1	0.59307	0.588008
1199	CEBPZ-AS1	1.94e-07	0.186964	0.00277042	0.313853	0.433327
1200	CECR5	0.0851139	-0.00711616	1	1.23241	1.12757
1201	CELF1	9.64e-07	0.181013	0.0137327	0.452586	0.558712
1202	CELF2	0.883119	0.0353812	1	0.113633	0.1243
1203	CENPA	9.26e-141	0.861441	1.32e-136	0.246933	0.906737
1204	CENPB	0.353603	-0.0307668	1	0.141701	0.111931
1205	CENPBD1	0.721374	-0.00313579	1	0.0990008	0.088184
1206	CENPC	0.685583	0.0541813	1	0.100232	0.12215
1207	CENPE	4.99e-120	0.832299	7.12e-116	0.322916	1.01624
1208	CENPF	1.3e-159	0.932233	1.85e-155	0.995974	2.29784
1209	CENPH	0.126783	0.0922628	1	0.956552	0.967502
1210	CENPJ	0.995717	0.0284026	1	0.0701852	0.0813903
1211	CENPK	0.683342	0.0165378	1	0.503836	0.485892
1212	CENPL	0.482424	0.0553459	1	0.152418	0.178988
1213	CENPM	0.54391	0.0208808	1	0.929957	0.894295
1214	CENPN	0.119755	0.0854423	1	0.825055	0.870983
1215	CENPO	0.779671	0.00844526	1	0.134969	0.129887
1216	CENPP	0.0099098	0.114918	1	0.209901	0.259518
1217	CENPQ	0.193148	-0.0597383	1	0.137092	0.0946266
1218	CENPT	0.000131833	0.145574	1	0.2528	0.328949
1219	CENPU	6.25e-08	-0.122345	0.000890078	1.26683	1.00569
1220	CENPV	0.0863083	0.0172444	1	4.12092	3.87002
1221	CENPW	0.966448	0.0609525	1	2.55055	2.46435
1222	CEP104	0.00964611	0.110062	1	0.244175	0.298786
1223	CEP135	0.359297	0.083366	1	0.109695	0.141115
1224	CEP152	0.409247	-0.0455677	1	0.101997	0.0731475
1225	CEP164	5.81e-07	0.187748	0.00828	0.252539	0.334219
1226	CEP170	0.0658747	0.11574	1	0.130998	0.18799
1227	CEP19	0.342693	0.0799281	1	0.115457	0.152525
1228	CEP250	0.938203	0.0190847	1	0.0706609	0.0784199
1229	CEP290	0.458502	0.0576481	1	0.582554	0.586598
1230	CEP350	0.00423481	0.134702	1	0.158609	0.236536
1231	CEP41	0.369256	0.0754572	1	0.117229	0.15534
1232	CEP44	0.461633	0.0997411	1	0.0622488	0.107212
1233	CEP55	0.118031	0.136306	1	0.0826234	0.143209
1234	CEP57	0.406988	0.0111168	1	0.689443	0.640636
1235	CEP57L1	0.210258	0.0815331	1	0.151186	0.186799
1236	CEP63	0.396562	0.0612494	1	0.16993	0.195536
1237	CEP68	0.524928	0.064735	1	0.114706	0.134464
1238	CEP70	0.396592	0.0603731	1	0.161874	0.18238
1239	CEP78	0.641254	0.0391254	1	0.307449	0.302576
1240	CEP85	0.924001	0.0352724	1	0.0896126	0.0987558
1241	CEP85L	0.879824	0.0460821	1	0.0575432	0.0754724
1242	CEP89	0.527039	-0.00652526	1	0.164028	0.152694
1243	CEP95	0.908992	0.0283773	1	0.173132	0.176942
1244	CEP97	0.939138	0.0385377	1	0.0523996	0.0661027
1245	CEPT1	0.716714	0.0427971	1	0.162008	0.171501
1246	CERCAM	0.0213646	0.14078	1	0.133031	0.190257
1247	CERK	0.73308	0.0445714	1	0.128018	0.139427
1248	CERS1	0.43661	-0.0249887	1	0.11825	0.100272
1249	CERS2	0.00202671	0.121071	1	0.311086	0.370224
1250	CERS5	0.853246	0.040487	1	0.106484	0.114813
1251	CERS6	0.867589	0.0105883	1	0.0734989	0.0759502
1252	CES2	0.0900673	0.0780836	1	0.266568	0.295063
1253	CETN2	0.468716	0.01041	1	0.610343	0.578275
1254	CETN3	0.710885	0.0630634	1	0.0720022	0.0973089
1255	CFD	0.0209857	-0.0406637	1	0.690167	0.602386
1256	CFDP1	0.57638	0.0298522	1	1.02668	0.954799
1257	CFL1	8.41e-05	0.15333	1	10.7166	11.0778
1258	CFL2	1.14e-06	0.190947	0.0162759	0.745696	0.89616
1259	CFLAR	0.624827	0.0584397	1	0.10573	0.126024
1260	CGGBP1	5.94e-07	0.193959	0.0084585	0.757132	0.8944
1261	CGRRF1	0.376696	0.0651269	1	0.152094	0.175197
1262	CHAC2	0.221172	-0.0130414	1	0.384213	0.342516
1263	CHAF1A	1.7e-19	-0.259578	2.42e-15	0.635291	0.368951
1264	CHAF1B	3.09e-31	-0.352391	4.4e-27	0.498539	0.214881
1265	CHAMP1	0.0824161	-0.0334938	1	0.326659	0.280751
1266	CHCHD1	0.00245146	0.138277	1	1.17294	1.26291
1267	CHCHD10	0.00273351	0.00637355	1	9.98185	9.31466
1268	CHCHD2	0.0748633	0.0462067	1	18.6819	17.868
1269	CHCHD3	0.00317869	-0.0316711	1	1.97851	1.79525
1270	CHCHD4	0.000292604	-0.082659	1	0.686033	0.566403
1271	CHCHD5	0.000362583	0.15122	1	1.26313	1.3614
1272	CHCHD6	0.815994	0.0312403	1	0.788611	0.765654
1273	CHCHD7	0.000113545	0.165285	1	0.908173	1.02271
1274	CHD1	0.852465	0.0397299	1	0.658185	0.655931
1275	CHD1L	0.690228	0.00965998	1	0.283299	0.265075
1276	CHD2	0.0371715	0.110201	1	0.16412	0.218505
1277	CHD3	0.606901	0.0439739	1	0.180552	0.195955
1278	CHD4	0.741258	0.031829	1	0.942946	0.900277
1279	CHD6	0.0338686	0.110418	1	0.158814	0.207665
1280	CHD7	0.000383023	0.136541	1	0.312115	0.379422
1281	CHD8	0.528761	0.0435502	1	0.224292	0.23913
1282	CHD9	0.267243	0.0656815	1	0.21252	0.233734
1283	CHDH	0.324337	-0.0380848	1	0.128833	0.098237
1284	CHEK1	0.0302813	-0.0496278	1	0.300936	0.239619
1285	CHEK2	0.053578	0.0944186	1	0.20556	0.248184
1286	CHERP	0.444597	0.052077	1	0.471775	0.484549
1287	CHIC2	0.00162048	0.132723	1	0.214722	0.276874
1288	CHID1	0.31878	0.0719287	1	0.822201	0.826793
1289	CHKA	0.296364	-0.0335777	1	0.138805	0.118541
1290	CHKB-AS1	0.415991	0.0645878	1	0.14094	0.164921
1291	CHML	0.269944	-0.0287612	1	0.166037	0.140556
1292	CHMP1A	0.386357	0.0567545	1	0.488628	0.496865
1293	CHMP1B	0.252833	0.0703124	1	0.177511	0.209737
1294	CHMP2A	0.386956	0.0753069	1	1.25015	1.24727
1295	CHMP2B	0.154221	-0.0050234	1	1.11053	1.03706
1296	CHMP3	0.987471	0.0340309	1	0.60481	0.579054
1297	CHMP4A	0.00529812	0.125556	1	0.770532	0.839827
1298	CHMP4B	0.873024	0.0437232	1	0.805668	0.797587
1299	CHMP4C	0.891268	0.0453504	1	0.0551049	0.0731836
1300	CHMP5	0.279302	0.0840852	1	1.27896	1.29004
1301	CHMP6	0.027991	0.0930192	1	0.301289	0.34457
1302	CHMP7	0.742278	0.0426336	1	0.138071	0.149654
1303	CHN1	0.954541	0.0249801	1	0.275538	0.270812
1304	CHORDC1	0.104989	0.0896593	1	0.768683	0.810198
1305	CHPF	0.322291	0.0572851	1	0.269993	0.290915
1306	CHPF2	0.945333	0.0194485	1	0.0679856	0.0750794
1307	CHPT1	0.00115344	-0.0573884	1	1.11963	0.971477
1308	CHRAC1	0.18259	-0.00934684	1	0.599373	0.549801
1309	CHRNA5	0.489695	-0.00699737	1	0.199336	0.18087
1310	CHRNB1	0.00718488	0.140567	1	0.144567	0.209927
1311	CHST12	0.705916	0.0360308	1	0.384401	0.39016
1312	CHSY1	0.888103	0.0419747	1	0.0719614	0.0829981
1313	CHTF18	0.282424	0.0846242	1	0.122716	0.160053
1314	CHTF8	1.94e-05	0.163147	0.276287	0.417047	0.509707
1315	CHTOP	0.0435983	0.109257	1	1.42437	1.48892
1316	CHUK	0.91452	0.0347845	1	0.119208	0.131005
1317	CHURC1	0.365147	0.0582853	1	0.469931	0.466739
1318	CIAO1	0.429725	0.0662094	1	0.826336	0.820728
1319	CIAPIN1	0.00285529	0.142372	1	0.921325	0.986469
1320	CIB1	0.649113	0.0624237	1	1.49526	1.48318
1321	CIB2	0.195192	0.0710653	1	0.198653	0.223256
1322	CIC	0.933767	0.0359006	1	0.0737158	0.0866777
1323	CINP	0.0213043	-0.0325007	1	0.859339	0.773026
1324	CIR1	0.00397173	0.116018	1	0.278967	0.339701
1325	CIRBP	1.52e-12	0.238383	2.16e-08	4.82529	5.35955
1326	CIRH1A	0.381742	0.061039	1	0.5838	0.589035
1327	CISD1	0.490819	0.0746103	1	1.85542	1.81818
1328	CISD2	0.290691	0.0122423	1	1.19589	1.12967
1329	CISD3	0.046436	-0.0234776	1	1.10954	1.01613
1330	CIT	0.900606	0.0440774	1	0.0507878	0.0672857
1331	CITED1	0.589184	0.0613432	1	0.691936	0.693268
1332	CITED2	0.890865	0.0297536	1	0.333997	0.337566
1333	CIZ1	0.96932	0.0240933	1	0.316479	0.318087
1334	CKAP2	7e-42	0.470144	9.98e-38	0.770944	1.25295
1335	CKAP2L	9.03e-20	0.365559	1.29e-15	0.138291	0.345465
1336	CKAP4	0.465991	0.0458395	1	0.302969	0.313575
1337	CKAP5	2.16e-10	0.239247	3.08e-06	0.204955	0.349725
1338	CKB	0.414	0.0543929	1	17.2933	16.651
1339	CKLF	0.340384	0.00977897	1	1.1285	1.07423
1340	CKMT1A	0.587179	-0.00534763	1	0.142028	0.134278
1341	CKMT1B	0.547241	-0.00475486	1	0.163164	0.151603
1342	CKMT2-AS1	0.565889	-0.0245604	1	0.0937205	0.0743487
1343	CKS1B	2.78e-43	0.447644	3.96e-39	1.66491	2.3835
1344	CKS2	6.08e-195	0.961653	8.66e-191	1.40009	3.17618
1345	CLASP2	0.930111	0.0192843	1	0.0946972	0.0972394
1346	CLASRP	0.198125	0.0828384	1	0.141193	0.181701
1347	CLCC1	0.303684	0.060082	1	0.21375	0.233979
1348	CLCN3	0.144222	0.109453	1	0.116236	0.16331
1349	CLCN7	0.867524	0.00954088	1	0.070801	0.0669994
1350	CLDN12	0.31846	0.0902268	1	0.103361	0.144378
1351	CLDND1	0.0031377	0.118638	1	0.391126	0.449068
1352	CLEC11A	3.36e-11	-0.179476	4.78e-07	0.756685	0.554732
1353	CLGN	0.624415	-0.00146634	1	0.138256	0.122104
1354	CLIC1	0.340307	0.0839457	1	2.21808	2.2129
1355	CLIC4	0.882978	0.0165177	1	0.195928	0.188895
1356	CLINT1	0.0323176	0.0943658	1	0.25093	0.302551
1357	CLIP1	0.4247	0.0708552	1	0.115405	0.149088
1358	CLK1	0.625929	0.079741	1	0.0602237	0.100427
1359	CLK2	0.984941	0.0281753	1	0.0832345	0.0969863
1360	CLK3	0.563762	0.0491621	1	0.180602	0.197245
1361	CLK4	0.584395	0.0875417	1	0.0574643	0.0957225
1362	CLN3.1	0.257698	0.0586958	1	0.345103	0.367973
1363	CLN5	0.0126504	-0.0478123	1	0.540041	0.459224
1364	CLN6	3.78e-06	-0.10371	0.0539211	1.00075	0.809081
1365	CLN8	0.777909	0.0466518	1	0.108123	0.122315
1366	CLNS1A	0.0875023	0.00918561	1	2.14566	1.98654
1367	CLP1	0.456014	0.0689264	1	0.122357	0.148472
1368	CLPB	0.948744	0.0230917	1	0.154778	0.154972
1369	CLPP	0.663475	0.0409203	1	2.0685	2.00106
1370	CLPTM1	0.914299	0.0350713	1	0.556209	0.544372
1371	CLPTM1L	0.135264	-0.0387702	1	0.221896	0.190764
1372	CLPX	0.0787346	0.129698	1	0.102356	0.166872
1373	CLSPN	6.26e-53	-0.48427	8.92e-49	1.3136	0.678528
1374	CLSTN1	0.138606	0.0828823	1	0.177214	0.211233
1375	CLTA	0.714462	0.0666423	1	3.18604	3.14379
1376	CLTB	0.394475	0.0260113	1	1.76608	1.69678
1377	CLTC	0.237525	-0.0104786	1	0.44121	0.409665
1378	CLUAP1	0.627412	0.0523063	1	0.138812	0.145141
1379	CLUH	0.0694489	0.0841423	1	0.23986	0.278579
1380	CMAS	0.397179	0.0742008	1	1.25981	1.25083
1381	CMBL	0.52725	-0.000244435	1	0.237811	0.219727
1382	CMC1	0.125562	0.0896424	1	0.941678	0.959712
1383	CMC2	0.140979	0.0794724	1	0.594557	0.627215
1384	CMIP	0.722721	-0.00967749	1	0.0804829	0.06442
1385	CMPK1	0.167039	0.0758788	1	0.539421	0.564143
1386	CMSS1	0.252086	0.0859446	1	2.20562	2.18795
1387	CMTM3	0.568128	-0.000698286	1	0.192744	0.174039
1388	CMTM4	0.996521	0.0277296	1	0.0844415	0.0945792
1389	CMTM6	4.49e-09	0.238855	6.39e-05	0.924161	1.09717
1390	CMTM7	0.647194	0.0494474	1	0.654393	0.652415
1391	CMTM8	0.0769039	0.0802688	1	0.300705	0.338245
1392	CMTR1	0.768582	0.0549029	1	0.0761665	0.093478
1393	CNBP	0.223644	0.0898794	1	5.63139	5.64053
1394	CNDP2	0.194996	0.0743575	1	0.180277	0.210388
1395	CNFN	0.659576	0.00265835	1	0.147317	0.13711
1396	CNIH1	0.923191	0.0443932	1	0.889013	0.865194
1397	CNIH3	0.850643	0.00531821	1	0.0664596	0.0650273
1398	CNIH4	2.82e-07	0.20028	0.00401507	2.05142	2.25228
1399	CNKSR3	0.820083	0.0577759	1	0.0535203	0.0752798
1400	CNN2	0.722024	0.0124461	1	0.269753	0.247045
1401	CNN3	0.254777	0.00880974	1	1.29277	1.22977
1402	CNNM3	0.916196	0.01497	1	0.066639	0.0658453
1403	CNOT1	0.0967281	0.0801315	1	0.43285	0.459623
1404	CNOT10	0.755965	0.0337773	1	0.331719	0.333874
1405	CNOT11	0.0694758	0.0878978	1	0.213088	0.247325
1406	CNOT2	1.93e-09	0.215893	2.75e-05	0.30022	0.412258
1407	CNOT3	0.111424	0.0744149	1	0.301741	0.320178
1408	CNOT4	0.276084	0.05923	1	0.314912	0.331453
1409	CNOT6	0.619548	0.0486925	1	0.147139	0.166489
1410	CNOT6L	0.871762	0.0476772	1	0.057232	0.0756475
1411	CNOT7	0.00285149	0.133612	1	0.801558	0.866989
1412	CNOT8	0.174903	0.0925077	1	0.136636	0.172704
1413	CNP	0.0161233	-0.0471923	1	0.464241	0.386838
1414	CNPPD1	0.22012	-0.0460148	1	0.144414	0.112479
1415	CNPY1	0.982912	0.0285458	1	0.130584	0.125344
1416	CNPY2	0.53627	0.0439116	1	3.07292	2.92987
1417	CNPY3	0.774404	0.0129352	1	0.29054	0.280284
1418	CNPY4	0.989555	0.0271704	1	0.0673695	0.075122
1419	CNRIP1	0.951382	0.0302982	1	0.126502	0.132924
1420	CNTLN	0.601828	5.46e-05	1	0.170501	0.155258
1421	CNTRL	0.94653	0.021489	1	0.0873346	0.0902471
1422	CNTROB	0.582663	0.0819803	1	0.0641035	0.0997971
1423	COA1	0.426896	0.0769728	1	2.3702	2.34112
1424	COA3	0.00064912	0.151847	1	2.95426	3.08025
1425	COA4	0.0738621	0.00202623	1	2.18273	2.03527
1426	COA5	0.678412	0.0491213	1	0.635346	0.618713
1427	COA6	0.00228225	0.141241	1	2.06833	2.16242
1428	COA7	0.422417	-9.31e-05	1	0.330695	0.291461
1429	COASY	8.33e-13	0.252445	1.19e-08	0.486219	0.672395
1430	COCH	0.614512	0.044009	1	0.396612	0.392773
1431	COG1	0.984712	0.0258361	1	0.0802273	0.0881207
1432	COG2	0.0396419	0.106307	1	0.186556	0.220877
1433	COG4	0.932074	0.0207165	1	0.128132	0.13103
1434	COG5	0.833337	0.055853	1	0.0522417	0.07076
1435	COG6	0.792321	0.0581244	1	0.0563349	0.0819254
1436	COG7	0.981433	0.031446	1	0.0592655	0.0670048
1437	COG8	0.681085	0.00370561	1	0.145388	0.134414
1438	COIL	3.01e-07	0.193355	0.00428263	0.496269	0.611656
1439	COL18A1	0.968575	0.0223265	1	0.147024	0.157681
1440	COL4A2	0.815966	0.0119322	1	0.127166	0.116667
1441	COL4A3BP	0.386535	0.0830075	1	0.103015	0.137522
1442	COL6A1	0.890222	0.0347902	1	0.125343	0.136304
1443	COLGALT1	0.342058	-0.023323	1	0.155749	0.125684
1444	COMMD1	0.11675	0.0744729	1	0.333332	0.358367
1445	COMMD10	0.751472	0.00316115	1	0.105386	0.0931152
1446	COMMD2	4.46e-06	0.176203	0.063504	0.680116	0.810359
1447	COMMD3	0.241002	0.0654462	1	0.437292	0.443219
1448	COMMD4	0.248197	0.0878885	1	1.84356	1.83778
1449	COMMD5	0.0379065	-0.0351659	1	0.55112	0.491898
1450	COMMD6	0.730519	0.0668542	1	4.76942	4.68684
1451	COMMD7	0.000135604	0.15287	1	0.542334	0.629326
1452	COMMD8	0.700543	0.0451643	1	0.531829	0.513042
1453	COMMD9	0.615664	0.0287819	1	1.07773	1.02449
1454	COMT	0.802526	0.0556612	1	1.25322	1.22051
1455	COMTD1	0.151149	0.0868607	1	0.956737	0.991616
1456	COPA	0.866818	0.030065	1	0.298198	0.28686
1457	COPB1	0.377093	0.0641667	1	0.168368	0.19313
1458	COPB2	0.0089778	0.111585	1	0.332906	0.377472
1459	COPE	1.2e-05	0.177513	0.170499	3.58668	3.76343
1460	COPG1	0.57537	0.0571492	1	0.124597	0.146517
1461	COPG2	0.997855	0.0258297	1	0.0915752	0.101406
1462	COPRS	0.303762	0.00856749	1	0.906627	0.85039
1463	COPS2	9.81e-06	0.166138	0.139845	0.351005	0.433102
1464	COPS3	0.0137726	-0.0084364	1	2.46371	2.24795
1465	COPS4	0.281407	0.0709915	1	0.826419	0.859037
1466	COPS5	0.00648546	0.129867	1	1.37526	1.44665
1467	COPS6	0.0948478	0.104969	1	2.5	2.51035
1468	COPS7A	0.344415	0.00383799	1	0.606019	0.560245
1469	COPS7B	0.115536	0.0800276	1	0.452213	0.468269
1470	COPS8	0.451243	0.0741301	1	1.36347	1.35349
1471	COPZ1	0.393515	0.072151	1	1.19851	1.19701
1472	COQ10A	0.28803	0.0624872	1	0.214041	0.237966
1473	COQ10B	0.350179	0.0658258	1	0.164501	0.191213
1474	COQ2	0.208437	0.0648509	1	0.355377	0.372828
1475	COQ3	0.000186573	0.150779	1	0.473567	0.550741
1476	COQ4	0.567993	0.0582545	1	0.981667	0.994821
1477	COQ5	3.88e-05	0.156383	0.552325	0.281216	0.364619
1478	COQ6	0.446446	-0.00484045	1	0.192736	0.18337
1479	COQ7	0.0263628	0.0947524	1	0.244898	0.298795
1480	COQ9	0.0119179	0.116767	1	0.577284	0.627541
1481	CORO1B	0.730532	0.0350361	1	0.334012	0.329305
1482	CORO1C	0.976013	0.0238694	1	0.235267	0.228661
1483	CORO7	0.663236	-0.00750469	1	0.0971499	0.0918676
1484	COTL1	0.0968432	-0.00927356	1	1.0092	0.911612
1485	COX10	0.425612	0.0643275	1	0.13523	0.163291
1486	COX11	0.781377	0.0680756	1	2.18152	2.1012
1487	COX14	0.514456	0.0345607	1	2.04974	1.97221
1488	COX15	0.86691	0.016469	1	0.21068	0.205335
1489	COX16	0.0360164	-0.0162274	1	1.39002	1.27515
1490	COX17	0.228623	0.0199125	1	2.06745	1.95095
1491	COX18	0.952789	0.0358007	1	0.0538562	0.0668613
1492	COX19	0.714399	0.0115748	1	0.33326	0.317819
1493	COX20	0.72338	0.0534739	1	0.847333	0.8286
1494	COX4I1	0.0001502	0.130344	1	13.1209	13.4134
1495	COX5A	0.358909	0.050452	1	11.0137	10.6221
1496	COX5B	0.142637	0.0997399	1	6.86582	6.80157
1497	COX6A1	0.026679	0.109433	1	6.55468	6.62147
1498	COX6A1P2	0.0677818	-0.0301939	1	0.445504	0.386969
1499	COX6B1	0.322325	0.0814632	1	7.51039	7.43395
1500	COX6C	0.0417174	0.112664	1	3.24608	3.28394
1501	COX7A2	0.00087846	0.134811	1	6.40497	6.55083
1502	COX7A2L	0.780955	0.0672002	1	2.77373	2.69443
1503	COX7B	0.229692	0.0862792	1	1.77693	1.77906
1504	COX7C	0.229852	0.085579	1	12.8346	12.7009
1505	COX8A	1.1e-06	0.165443	0.0157467	5.82428	6.09561
1506	CPD	0.780902	-0.00150614	1	0.0758953	0.0699334
1507	CPE	0.766072	0.0368977	1	0.16823	0.176011
1508	CPEB4	0.779365	0.063022	1	0.0524861	0.0820204
1509	CPLX1	0.717415	-0.00652968	1	0.0836939	0.0719256
1510	CPNE1	0.226693	0.0639605	1	0.250287	0.283687
1511	CPNE2	0.796962	-0.00122666	1	0.0737122	0.0682247
1512	CPNE3	0.539985	0.0631209	1	0.963868	0.954789
1513	CPOX	0.0821862	0.0921662	1	0.174332	0.203313
1514	CPSF1	0.901832	0.0182358	1	0.153523	0.1507
1515	CPSF2	0.0102212	0.114201	1	0.20256	0.255412
1516	CPSF3	0.533783	0.0490695	1	0.448163	0.443623
1517	CPSF3L	0.092219	0.0808687	1	0.433724	0.456643
1518	CPSF4	0.0499667	0.0949082	1	0.20848	0.244798
1519	CPSF6	0.00021141	0.160422	1	0.852027	0.947014
1520	CPSF7	0.561735	0.0429532	1	0.228145	0.249
1521	CPT1C	0.365384	0.0555845	1	0.349755	0.352629
1522	CPT2	0.863758	0.0351933	1	0.146037	0.154368
1523	CPVL	0.607492	0.0507313	1	0.605317	0.61025
1524	CRADD	0.966615	0.0302876	1	0.075977	0.0874985
1525	CRAT	0.782302	0.0437703	1	0.108454	0.124005
1526	CRBN	0.0138249	0.107355	1	0.504182	0.553428
1527	CRCP	0.816114	0.0445867	1	0.102504	0.111271
1528	CREB1	0.248808	0.067321	1	0.201386	0.226508
1529	CREB3	0.00240718	0.120686	1	0.336167	0.402063
1530	CREB3L2	0.470365	0.0576412	1	0.145082	0.167984
1531	CREB3L4	0.825766	0.0583027	1	0.0496574	0.0719474
1532	CREB5	0.418359	-0.010041	1	0.232712	0.20749
1533	CREBBP	0.0906842	0.108636	1	0.131241	0.179945
1534	CREBL2	0.68887	0.0677361	1	0.0634585	0.0888318
1535	CREBZF	0.836204	0.00715631	1	0.0790812	0.0829824
1536	CREG1	0.520194	0.0521543	1	0.595269	0.614466
1537	CRELD1	0.695945	0.0701731	1	0.0591016	0.0935715
1538	CRELD2	0.460535	0.0677427	1	1.13427	1.13614
1539	CREM	0.0225121	0.097393	1	0.331775	0.36223
1540	CRIPT	0.292766	0.0569341	1	0.330873	0.344143
1541	CRK	6.52e-10	0.218658	9.29e-06	0.393069	0.531041
1542	CRKL	0.190398	0.0917212	1	0.126872	0.164838
1543	CRLF3	0.584856	0.0740401	1	0.0789549	0.108919
1544	CRLS1	2.45e-06	0.176767	0.0349295	0.484171	0.578545
1545	CRNDE	0.015993	0.120353	1	1.39337	1.44969
1546	CRNKL1	0.394304	0.0949468	1	0.0816721	0.127238
1547	CROCCP2	0.859116	0.0332563	1	0.14492	0.152345
1548	CRTAP	0.149779	0.0791999	1	0.573253	0.600741
1549	CRTC1	0.577613	0.0821065	1	0.0662824	0.100887
1550	CRTC2	0.698511	0.0533422	1	0.0969241	0.119806
1551	CRTC3	0.174952	0.0716519	1	0.221841	0.24976
1552	CRY1	0.6455	0.0498261	1	0.144879	0.164395
1553	CRYGD	0.768934	0.0112429	1	0.252855	0.24344
1554	CRYL1	0.754846	-0.00573485	1	0.0798642	0.0717294
1555	CRYZL1	0.401826	0.0590641	1	0.565069	0.565159
1556	CS	0.522763	0.00656329	1	0.413534	0.384776
1557	CSDE1	0.431954	0.0805541	1	3.75118	3.68394
1558	CSE1L	0.175467	0.0814441	1	0.732362	0.75295
1559	CSK	0.00999773	0.120119	1	0.204813	0.252636
1560	CSNK1A1	3.65e-07	0.199842	0.00519902	1.06867	1.24829
1561	CSNK1D	0.000293588	0.146261	1	0.579563	0.676546
1562	CSNK1E	4.88e-07	0.19659	0.00695841	1.05832	1.25263
1563	CSNK1G2	0.040357	0.0945616	1	0.212115	0.254874
1564	CSNK1G3	0.00019289	0.158432	1	0.183611	0.269172
1565	CSNK2A1	0.00843837	0.116294	1	0.569186	0.624489
1566	CSNK2A2	0.817057	0.0105375	1	0.116766	0.109508
1567	CSNK2B	0.652349	0.0408264	1	2.2481	2.17163
1568	CSPP1	0.237855	0.0767382	1	0.162747	0.188161
1569	CSRP2	0.253556	0.023933	1	1.56189	1.43466
1570	CSRP2BP	0.892253	0.0440113	1	0.0592855	0.0723486
1571	CST3	0.735813	0.0483423	1	2.97593	2.87686
1572	CSTB	0.00128835	0.13345	1	5.68406	5.79075
1573	CSTF1	0.988092	0.0225751	1	0.243699	0.246359
1574	CSTF2	0.598481	0.0399782	1	0.345882	0.353223
1575	CSTF2T	0.904442	0.0337029	1	0.139825	0.144855
1576	CSTF3	0.207011	-0.0100383	1	0.463493	0.407606
1577	CTA-29F11.1	0.197596	0.0747729	1	0.190536	0.255876
1578	CTA-445C9.14	0.257323	-0.0296634	1	0.172626	0.145735
1579	CTB-31O20.2	0.779238	-0.000387723	1	0.0901758	0.0929291
1580	CTBP1	0.899011	0.0318948	1	0.484805	0.483278
1581	CTBP1-AS2	0.691362	-0.0174835	1	0.0732681	0.0592124
1582	CTBP2	0.0469494	0.0873299	1	0.268165	0.303752
1583	CTBS	0.697475	-0.00448762	1	0.106174	0.0952026
1584	CTC-228N24.3	0.0925484	0.0795414	1	0.252138	0.281463
1585	CTC-338M12.5	0.413301	-0.0243719	1	0.122817	0.0967282
1586	CTC-444N24.11	0.767747	0.0572682	1	0.069216	0.0933208
1587	CTC-459F4.3	0.770234	0.00207983	1	0.0916114	0.0942215
1588	CTC-503J8.6	0.692704	0.00316993	1	0.14474	0.141754
1589	CTC-524C5.2	0.413359	0.0199479	1	1.0469	0.978837
1590	CTCF	0.000646479	0.133986	1	0.258928	0.327859
1591	CTD-2015H6.3	0.700945	0.00139816	1	0.13495	0.122789
1592	CTD-2037K23.2	0.555483	-0.00984234	1	0.135797	0.123283
1593	CTD-2228K2.5	0.159618	-0.0231672	1	0.317883	0.278062
1594	CTD-2270L9.4	0.813767	0.0430137	1	0.105658	0.117821
1595	CTD-2314B22.1	0.257997	-0.0279792	1	0.180529	0.158713
1596	CTD-2314B22.3	0.838378	0.0150754	1	0.141292	0.13477
1597	CTD-2336O2.1	0.673557	0.00850381	1	0.260244	0.244234
1598	CTD-2350C19.2	0.750036	0.00789412	1	0.176152	0.166413
1599	CTD-2366F13.1	0.887676	0.0140589	1	0.0822698	0.0860455
1600	CTD-3074O7.5	0.568374	-0.04268	1	0.0714159	0.0442352
1601	CTD-3138B18.5	0.688643	-0.00174452	1	0.114443	0.106821
1602	CTD-3184A7.4	8.08e-08	-0.156384	0.0011518	0.379679	0.263452
1603	CTDNEP1	0.000319966	0.14904	1	0.719483	0.798834
1604	CTDSP1	0.770907	0.0467029	1	0.103412	0.118547
1605	CTDSP2	0.138607	-0.0459953	1	0.167455	0.132806
1606	CTDSPL	0.158219	-0.0584539	1	0.146451	0.104213
1607	CTDSPL2	0.526633	-0.0073184	1	0.156764	0.147495
1608	CTH	0.987716	0.0290446	1	0.0819623	0.0909564
1609	CTNNA1	0.943485	0.0209599	1	0.241164	0.23316
1610	CTNNAL1	6.64e-06	-0.0943853	0.0946685	1.20941	0.983216
1611	CTNNB1	0.702976	0.0372129	1	0.198845	0.213398
1612	CTNNBIP1	0.223927	0.0626689	1	0.365955	0.384495
1613	CTNNBL1	0.00318576	0.119101	1	0.344189	0.402421
1614	CTNND1	0.852926	0.0393861	1	0.0992413	0.112085
1615	CTNS	0.824183	0.0104166	1	0.105515	0.102183
1616	CTPS1	0.355301	0.00951276	1	0.724824	0.662374
1617	CTR9	3.84e-05	0.163373	0.546908	0.25273	0.33223
1618	CTSA	0.274415	0.0646854	1	0.48818	0.491497
1619	CTSB	0.656397	0.0361771	1	0.252106	0.266434
1620	CTSC	0.375901	0.0557946	1	0.317861	0.331681
1621	CTSD	0.45476	0.0140116	1	0.768772	0.723692
1622	CTSF	0.993458	0.0261073	1	0.122039	0.126075
1623	CTSH	0.209749	-0.0135518	1	0.411662	0.374559
1624	CTSL	0.835274	0.0301646	1	0.38705	0.392926
1625	CTSV	0.426643	-0.00439881	1	0.260017	0.229249
1626	CTTN	0.213118	0.0750811	1	0.187124	0.207522
1627	CTU1	0.754415	-0.000390913	1	0.0910436	0.08519
1628	CTU2	0.404983	0.05083	1	0.272163	0.278094
1629	CTXN1	0.102775	-0.0363696	1	0.253954	0.217149
1630	CUEDC2	0.0754556	0.0962647	1	0.86357	0.89495
1631	CUL1	6.37e-09	0.208828	9.08e-05	0.384554	0.517354
1632	CUL2	0.71519	0.0504829	1	0.109301	0.129402
1633	CUL3	0.177281	0.0859061	1	0.158368	0.191715
1634	CUL4A	0.598842	0.0398952	1	0.361005	0.367955
1635	CUL4B	0.972507	0.0240455	1	0.182435	0.179849
1636	CUL5	0.199291	0.0660653	1	0.418926	0.441264
1637	CUTA	0.746263	0.0490154	1	2.94458	2.85311
1638	CUTC	0.13133	0.0811693	1	0.50767	0.5261
1639	CUX1	0.761372	0.00961494	1	0.161107	0.150375
1640	CWC15	1.57e-07	0.199201	0.00223516	1.64663	1.86503
1641	CWC22	0.0586237	0.126894	1	0.125807	0.180897
1642	CWC25	0.00730879	0.115027	1	0.224667	0.278346
1643	CWC27	0.0754833	0.0932685	1	0.686212	0.713771
1644	CWF19L1	0.539377	0.05717	1	0.138629	0.153881
1645	CWF19L2	0.758614	0.0516133	1	0.0898216	0.112999
1646	CXADR	0.0394368	0.101307	1	0.620509	0.662638
1647	CXorf38	0.824957	0.0361658	1	0.138351	0.158212
1648	CXorf40A	0.96066	0.0230103	1	0.102837	0.112169
1649	CXorf40B	0.864764	0.0146133	1	0.278723	0.272462
1650	CXorf56	0.771752	0.0517337	1	0.0849211	0.103898
1651	CXorf57	0.921975	0.0201028	1	0.12129	0.115688
1652	CXXC1	0.219107	0.0738673	1	0.176103	0.210288
1653	CXXC5	0.44507	0.0576476	1	0.164766	0.186335
1654	CYB561A3	0.732354	0.0112022	1	0.173481	0.165657
1655	CYB561D2	0.242169	0.060466	1	0.333498	0.354546
1656	CYB5A	0.0140054	-0.0224182	1	1.49127	1.34641
1657	CYB5B	0.946753	0.0381633	1	0.836469	0.815302
1658	CYB5D1	0.87822	0.0385851	1	0.0889031	0.1054
1659	CYB5D2	0.000640658	0.134892	1	0.352589	0.419582
1660	CYB5R1	0.26663	0.0602447	1	0.313457	0.328231
1661	CYB5R3	0.119652	0.0951417	1	1.5197	1.55863
1662	CYB5R4	0.221416	0.0639834	1	0.240953	0.271696
1663	CYB5RL	0.672262	0.0104916	1	0.315548	0.283256
1664	CYBA	0.658437	0.0365009	1	2.39953	2.31948
1665	CYC1	0.692739	0.0740883	1	6.05526	5.92844
1666	CYCS	0.751982	0.0613615	1	5.75618	5.56498
1667	CYFIP1	0.637354	-0.00172711	1	0.135856	0.122464
1668	CYFIP2	0.981598	0.0277551	1	0.123798	0.127979
1669	CYHR1	0.0446536	-0.0323819	1	0.533987	0.460721
1670	CYP20A1	0.572285	0.0518243	1	0.15417	0.164699
1671	CYP4V2	0.953086	0.0372301	1	0.0504118	0.0656152
1672	CYSTM1	0.228038	0.0128437	1	1.44651	1.35258
1673	CYTH1	0.979988	0.0307092	1	0.0597024	0.0686121
1674	CYTH2	0.0839125	0.115694	1	0.126776	0.177195
1675	D2HGDH	0.92375	0.0186411	1	0.0974402	0.104745
1676	DAAM1	0.216348	0.113192	1	0.0931418	0.139899
1677	DACH1	0.452625	0.0744091	1	0.110335	0.137234
1678	DAD1	0.61311	0.0482248	1	2.6101	2.48944
1679	DAG1	0.490929	0.0436941	1	0.291014	0.306975
1680	DAGLB	0.910955	0.0441446	1	0.0437881	0.065102
1681	DAK	0.745439	0.0444522	1	0.115263	0.131457
1682	DALRD3	0.380466	0.0569377	1	0.204674	0.22624
1683	DAP	0.233922	-0.0152018	1	0.311856	0.274378
1684	DAP3	0.492043	0.0583558	1	0.857674	0.875484
1685	DAPK3	0.625886	0.0409097	1	0.246381	0.253174
1686	DARS	0.0221378	0.123521	1	0.891949	0.921798
1687	DARS2	0.424169	0.0673491	1	0.140656	0.160614
1688	DAXX	0.0836183	0.0878807	1	0.609255	0.639505
1689	DAZAP1	0.00287667	0.131812	1	0.7787	0.843148
1690	DAZAP2	0.0417582	0.102302	1	0.781787	0.832997
1691	DBF4	4.83e-34	0.408826	6.88e-30	0.406028	0.703649
1692	DBF4B	0.692347	0.0693089	1	0.0577965	0.0875385
1693	DBI	0.207082	0.0868637	1	2.56539	2.60214
1694	DBN1	0.214711	0.065047	1	0.379353	0.393836
1695	DBNDD1	0.286659	-0.0137008	1	0.286705	0.26129
1696	DBNL	0.12603	0.0814426	1	0.560657	0.588798
1697	DBP	0.467611	-0.013751	1	0.140845	0.121227
1698	DBR1	0.934316	0.0334083	1	0.0947591	0.106197
1699	DBT	0.973955	0.0237893	1	0.0937062	0.0962045
1700	DCAF10	0.00210667	0.129654	1	0.217128	0.275539
1701	DCAF11	0.230428	0.0653442	1	0.231699	0.253313
1702	DCAF12	0.932856	0.0254679	1	0.273211	0.272261
1703	DCAF13	0.187962	0.0892238	1	0.797772	0.798921
1704	DCAF15	0.653364	0.0596059	1	0.0937801	0.108753
1705	DCAF16	0.29696	-0.0214952	1	0.182446	0.163598
1706	DCAF4	0.564734	0.0734769	1	0.0851894	0.112919
1707	DCAF5	0.612926	0.058763	1	0.10665	0.128547
1708	DCAF6	0.909323	0.0269462	1	0.307924	0.304325
1709	DCAF7	6.91e-13	0.260045	9.85e-09	0.571267	0.748959
1710	DCAF8	1.04e-05	0.200668	0.148685	0.142264	0.250351
1711	DCAKD	0.509178	-0.00675802	1	0.168147	0.152813
1712	DCBLD2	0.712528	0.00723648	1	0.151501	0.139325
1713	DCK	0.653032	0.0388416	1	0.395788	0.404754
1714	DCLRE1B	0.394176	-0.0253379	1	0.131581	0.105083
1715	DCLRE1C	0.949601	0.0222942	1	0.110059	0.112562
1716	DCP1A	5.68e-10	0.21943	8.09e-06	0.353597	0.496598
1717	DCP1B	0.83916	0.0468822	1	0.0780756	0.0895745
1718	DCP2	0.00107143	0.129614	1	0.24438	0.315613
1719	DCPS	0.593211	0.042427	1	0.370738	0.378575
1720	DCTD	0.44785	0.0480415	1	0.258722	0.272894
1721	DCTN1	0.0452997	0.087876	1	0.272904	0.301096
1722	DCTN2	0.203959	0.0856415	1	1.37202	1.37806
1723	DCTN3	0.000818621	0.151419	1	1.9449	2.0647
1724	DCTN4	0.230169	0.0770593	1	0.155346	0.187052
1725	DCTN5	0.338339	0.0569457	1	0.211129	0.228345
1726	DCTN6	0.00548697	0.116483	1	0.238386	0.291777
1727	DCTPP1	2.83e-32	-0.221899	4.03e-28	5.76095	4.42524
1728	DCUN1D1	0.977969	0.0251388	1	0.0709169	0.0716667
1729	DCUN1D4	0.782392	0.00782696	1	0.122256	0.11919
1730	DCUN1D5	0.00127079	0.152689	1	1.67952	1.77704
1731	DCXR	0.00244707	0.131783	1	4.05355	4.18257
1732	DDA1	0.00176023	0.132088	1	0.617705	0.68849
1733	DDAH1	0.303184	-0.0344958	1	0.143319	0.11552
1734	DDAH2	0.9525	0.029255	1	0.132291	0.139414
1735	DDB1	0.0312921	-0.0339462	1	0.613058	0.534024
1736	DDHD1	0.959258	0.0332234	1	0.0633907	0.0765159
1737	DDHD2	0.512423	0.0606328	1	0.127246	0.148838
1738	DDI2	0.674068	0.0503755	1	0.11669	0.136754
1739	DDIT3	0.992849	0.0266457	1	0.107167	0.111346
1740	DDIT4	0.396543	-0.00592665	1	0.608928	0.556955
1741	DDOST	0.667029	0.0604813	1	1.50528	1.50108
1742	DDRGK1	0.000374467	0.151625	1	0.97896	1.09021
1743	DDT	0.823428	0.0660305	1	6.76987	6.517
1744	DDX1	2.82e-08	0.249516	0.000402406	0.979714	1.12162
1745	DDX10	1.14e-07	0.194099	0.00162936	0.271993	0.388636
1746	DDX11	0.0412294	-0.0805764	1	0.170738	0.116576
1747	DDX17	0.294747	0.0711498	1	0.937806	0.967248
1748	DDX18	9.73e-06	0.181464	0.138712	1.90678	2.0781
1749	DDX19A	0.894842	0.0183005	1	0.257583	0.24205
1750	DDX19B	0.734454	0.0378742	1	0.363306	0.351747
1751	DDX20	0.0222004	0.121648	1	0.153824	0.215723
1752	DDX21	8.65e-10	0.239182	1.23e-05	2.4674	2.82858
1753	DDX23	0.0100198	0.108487	1	0.266995	0.305104
1754	DDX24	0.985927	0.03659	1	0.896442	0.896376
1755	DDX27	1.84e-06	0.185721	0.026172	0.626439	0.749492
1756	DDX28	0.752305	0.0362285	1	0.191564	0.190319
1757	DDX31	0.890956	0.0440783	1	0.0625643	0.0787542
1758	DDX39A	1.34e-06	0.199987	0.0190475	1.08077	1.23596
1759	DDX39B	0.791501	0.00241577	1	0.0851115	0.0774825
1760	DDX3X	0.00103278	0.130034	1	0.365433	0.431625
1761	DDX41	0.00652329	0.123558	1	0.201966	0.256671
1762	DDX42	0.00968402	0.108237	1	0.260727	0.316923
1763	DDX46	0.158378	0.103883	1	3.21264	3.18533
1764	DDX49	0.00432965	-0.0595489	1	0.521219	0.43403
1765	DDX5	4.09e-15	0.297131	5.82e-11	3.24516	3.87217
1766	DDX50	0.226899	0.0673406	1	0.473142	0.481322
1767	DDX51	0.68735	0.0458646	1	0.14519	0.164004
1768	DDX52	0.000225959	0.151332	1	0.506338	0.579348
1769	DDX54	0.0133212	0.107609	1	0.525895	0.594787
1770	DDX55	0.528713	0.00878829	1	0.53136	0.504258
1771	DDX56	0.629703	0.0488839	1	0.642145	0.643914
1772	DDX59	0.920575	0.017712	1	0.0795464	0.0787836
1773	DDX6	0.737527	0.00466257	1	0.119858	0.110491
1774	DEAF1	0.941467	0.0342518	1	0.678908	0.652157
1775	DECR1	0.730548	-0.0113619	1	0.0809386	0.0710897
1776	DECR2	0.785136	0.00906819	1	0.125268	0.120536
1777	DEDD	0.714629	0.0475684	1	0.123955	0.137158
1778	DEDD2	0.0564744	0.084393	1	0.331643	0.371261
1779	DEF8	0.0275329	0.112545	1	2.6195	2.70763
1780	DEGS1	3.37e-08	0.232268	0.000479565	0.94191	1.12372
1781	DEK	2.98e-07	-0.057156	0.00425195	4.86147	4.26852
1782	DENND1B	0.997607	0.028489	1	0.0668395	0.074197
1783	DENND4B	0.741392	-0.00570693	1	0.0796402	0.073337
1784	DENND4C	0.834026	0.0506929	1	0.0638383	0.0830657
1785	DENND5A	0.874044	0.0350833	1	0.114515	0.127039
1786	DENND6A	0.988882	0.0298445	1	0.0615025	0.0691122
1787	DENR	0.267085	0.0168765	1	1.61547	1.51488
1788	DEPDC1	1.81e-170	1.0071	2.58e-166	0.43319	1.44784
1789	DEPDC1B	1.92e-08	0.242066	0.00027402	0.147218	0.273593
1790	DERA	0.474208	0.00723068	1	0.493866	0.453786
1791	DERL1	0.0086914	0.110418	1	0.39145	0.438658
1792	DERL2	0.0279154	0.110632	1	0.688954	0.720846
1793	DERL3	0.432905	-0.0124389	1	0.173202	0.150434
1794	DESI1	0.478871	0.0612708	1	0.822386	0.815845
1795	DESI2	4.99e-17	0.308982	7.11e-13	0.695299	0.935336
1796	DET1	0.48384	0.0880425	1	0.0768726	0.111089
1797	DEXI	0.00484227	0.112843	1	0.384025	0.44883
1798	DFFA	0.0613122	0.106211	1	1.62315	1.67144
1799	DFFB	0.906819	0.0158325	1	0.0827619	0.079662
1800	DGAT1	0.915086	0.0184966	1	0.0864454	0.0839553
1801	DGCR14	0.2073	-0.0206125	1	0.253761	0.227616
1802	DGCR2	0.79327	0.0379127	1	0.136275	0.157725
1803	DGCR6	0.3836	0.0645907	1	0.621739	0.607112
1804	DGCR6L	0.711769	0.0444729	1	2.37674	2.30018
1805	DGCR8	0.00506039	-0.09834	1	0.206594	0.140369
1806	DGKD	0.845876	0.0521786	1	0.0521532	0.0746493
1807	DGKE	0.537304	0.064585	1	0.108999	0.137828
1808	DGKZ	0.809818	0.0138204	1	0.165605	0.159527
1809	DGUOK	0.017651	-0.0142416	1	1.94204	1.76982
1810	DHCR24	6.07e-05	-0.101578	0.865251	0.468377	0.368192
1811	DHCR7	0.0460419	-0.0391279	1	0.41831	0.365001
1812	DHDDS	0.822694	0.00830658	1	0.100593	0.0990937
1813	DHFR	0.000103892	-0.0840292	1	0.872387	0.746661
1814	DHODH	0.496551	0.0469219	1	0.205306	0.221645
1815	DHPS	0.000397533	0.139893	1	0.43976	0.517943
1816	DHRS1	0.916886	0.0172382	1	0.103417	0.110497
1817	DHRS11	0.887592	0.0276712	1	0.23513	0.226903
1818	DHRS13	0.988786	0.0288041	1	0.0664322	0.0755956
1819	DHRS4	0.819126	0.00273169	1	0.0739894	0.0684804
1820	DHRS4L2	0.870148	0.0282875	1	0.571046	0.550466
1821	DHRS7	0.0857374	-0.0242439	1	0.547703	0.489634
1822	DHRS7B	0.0232865	0.10135	1	0.472223	0.51459
1823	DHRSX	0.0568744	0.0889297	1	0.230934	0.263715
1824	DHTKD1	0.245324	-0.0275891	1	0.185007	0.155596
1825	DHX15	2.06e-06	0.193807	0.0293255	0.348183	0.434172
1826	DHX16	0.285208	0.0655698	1	0.190646	0.216995
1827	DHX29	0.000869918	0.143198	1	1.0088	1.11709
1828	DHX30	0.187816	0.0782767	1	0.733949	0.761558
1829	DHX32	0.897659	0.0426837	1	0.0637694	0.0785708
1830	DHX33	0.192878	0.0669828	1	0.314816	0.332987
1831	DHX34	0.962541	0.024953	1	0.125755	0.127307
1832	DHX36	1.26e-05	0.174076	0.179674	0.658377	0.752817
1833	DHX37	0.908884	0.0278208	1	0.148989	0.159605
1834	DHX38	0.499704	0.0570164	1	0.140642	0.16267
1835	DHX40	0.563847	0.0656483	1	0.0987335	0.121267
1836	DHX57	0.639153	0.0573019	1	0.105571	0.130494
1837	DHX8	0.947901	0.0302688	1	0.10251	0.109685
1838	DHX9	0.837429	0.0330541	1	0.808072	0.779101
1839	DIABLO	0.875958	0.0129691	1	0.0845111	0.0835816
1840	DIAPH1	0.829356	0.0297536	1	0.221815	0.226777
1841	DIAPH3	0.164929	0.0788817	1	0.195093	0.217303
1842	DICER1	0.332795	0.0547486	1	0.233534	0.254152
1843	DICER1-AS1	0.613748	-0.0247668	1	0.083176	0.0674125
1844	DIDO1	0.171126	-0.0365672	1	0.188437	0.156533
1845	DIEXF	0.826613	0.0109822	1	0.105619	0.10508
1846	DIMT1	0.0131476	0.118498	1	0.719435	0.784483
1847	DIP2A	0.864507	0.01314	1	0.0898956	0.0902682
1848	DIRAS1	0.703046	-0.00788931	1	0.0880299	0.078971
1849	DIS3	0.069463	0.0911578	1	0.483791	0.50266
1850	DIS3L	0.69543	0.000123836	1	0.120255	0.112225
1851	DIXDC1	0.59299	-0.0145923	1	0.101059	0.0866868
1852	DKC1	0.0043504	0.141981	1	1.4879	1.59069
1853	DKFZP761J1410	0.924626	0.0311428	1	0.163954	0.165682
1854	DLAT	0.00366706	0.117796	1	0.392406	0.444644
1855	DLD	1.45e-05	0.193704	0.206008	0.731919	0.836566
1856	DLEU1	0.0146946	0.102754	1	0.340192	0.376065
1857	DLG1	0.816456	0.00789412	1	0.0928602	0.088913
1858	DLGAP4	0.296115	0.101635	1	0.091889	0.139102
1859	DLGAP5	1.07e-36	0.454181	1.52e-32	0.219156	0.501816
1860	DLL3	2.73e-05	0.1642	0.389037	0.533457	0.621225
1861	DLST	0.833863	0.0297536	1	0.192659	0.204367
1862	DLX1	0.883416	0.0136393	1	0.0954537	0.0919839
1863	DLX2	0.162706	0.0828844	1	0.62909	0.650043
1864	DLX5	0.934855	0.0345221	1	0.0754849	0.0854535
1865	DMAP1	5.09e-05	0.155266	0.725886	0.227889	0.311733
1866	DMC1	0.573241	0.00097046	1	0.208697	0.195614
1867	DMKN	0.261858	0.0956902	1	1.82355	1.83026
1868	DMTF1	0.759282	0.0026166	1	0.103482	0.0961742
1869	DMWD	0.701923	0.00476116	1	0.135614	0.128273
1870	DMXL1	0.875604	0.0476772	1	0.0592529	0.0730403
1871	DNA2	0.943399	0.0198769	1	0.0659999	0.068255
1872	DNAAF2	7.32e-07	0.180875	0.0104296	0.280656	0.384032
1873	DNAAF3	0.198285	-0.0267042	1	0.225727	0.195114
1874	DNAH14	0.401214	0.0527866	1	0.383419	0.392124
1875	DNAJA1	0.274258	0.0979773	1	2.83714	2.83895
1876	DNAJA2	7.92e-05	0.16341	1	0.769411	0.874896
1877	DNAJA3	0.186526	0.0772735	1	0.714262	0.746547
1878	DNAJB1	1.26e-11	0.237795	1.79e-07	0.347151	0.499141
1879	DNAJB11	0.00274168	0.138759	1	0.788175	0.858212
1880	DNAJB12	0.00139248	0.136649	1	0.189023	0.259363
1881	DNAJB14	0.932582	0.0289908	1	0.158235	0.163388
1882	DNAJB4	0.838652	0.0429309	1	0.0901949	0.108066
1883	DNAJB6	1.42e-05	0.183081	0.203023	1.24156	1.39214
1884	DNAJB9	0.423079	0.0731903	1	0.120509	0.149829
1885	DNAJC1	0.0191522	0.113747	1	0.833919	0.891181
1886	DNAJC10	0.0252872	0.095279	1	0.309042	0.336463
1887	DNAJC11	0.112065	0.0795669	1	0.219806	0.246511
1888	DNAJC12	0.431413	0.061131	1	0.16728	0.183196
1889	DNAJC14	0.975543	0.0309705	1	0.0651395	0.076882
1890	DNAJC17	0.712793	0.0518475	1	0.100863	0.118905
1891	DNAJC18	0.738081	0.0499177	1	0.101041	0.114131
1892	DNAJC19	0.732427	0.0405112	1	1.60392	1.54471
1893	DNAJC2	0.885585	0.0479664	1	2.29939	2.23858
1894	DNAJC21	0.559588	0.0517719	1	0.146443	0.164473
1895	DNAJC24	0.533023	-0.0026894	1	0.173736	0.162065
1896	DNAJC25	0.398902	0.0643618	1	0.159465	0.18183
1897	DNAJC3	0.387098	0.0556122	1	0.191951	0.221886
1898	DNAJC30	0.623075	0.0413144	1	0.227	0.2261
1899	DNAJC4	0.475412	0.049347	1	0.342266	0.342138
1900	DNAJC5	0.970508	0.0241477	1	0.193275	0.195372
1901	DNAJC7	0.0583158	0.109605	1	1.99906	2.02858
1902	DNAJC8	0.00273586	0.148249	1	3.3257	3.46373
1903	DNAJC9	9.84e-15	-0.216971	1.4e-10	1.11499	0.799719
1904	DNAL1	0.911133	0.0332065	1	0.126307	0.134494
1905	DNAL4	0.508564	0.0528158	1	0.16283	0.183781
1906	DNASE1L1	0.599823	0.0508656	1	0.152114	0.162647
1907	DNASE2	0.0345788	0.0909456	1	0.329828	0.373384
1908	DNM1L	0.469454	0.0474598	1	0.3587	0.358145
1909	DNM2	0.781321	0.032758	1	0.221979	0.224041
1910	DNMT1	0.00209162	-0.0444217	1	1.4491	1.26677
1911	DNPEP	0.364361	-0.00321789	1	0.43952	0.407155
1912	DNPH1	0.74423	0.0717264	1	5.1871	5.0551
1913	DNTTIP1	8.41e-08	0.207158	0.00119819	0.725101	0.867577
1914	DNTTIP2	1.08e-06	0.201863	0.0154221	0.715358	0.85369
1915	DOCK7	0.926536	0.035688	1	0.0805746	0.0928836
1916	DOHH	0.0721474	0.0802559	1	0.351873	0.389558
1917	DOLK	0.27077	0.0863468	1	0.122077	0.156902
1918	DOLPP1	0.892282	0.0329497	1	0.143174	0.152633
1919	DONSON	0.00385044	-0.0733594	1	0.34037	0.268494
1920	DOT1L	0.754229	-0.00318042	1	0.0823502	0.0782547
1921	DPAGT1	0.464643	-0.00531947	1	0.199827	0.181249
1922	DPCD	0.167792	0.0901978	1	1.2059	1.2082
1923	DPF1	0.741307	0.0105868	1	0.19922	0.188744
1924	DPF2	0.00261367	0.122739	1	0.296842	0.352006
1925	DPH2	0.138344	0.075907	1	0.453228	0.471201
1926	DPH3	5.97e-06	0.182879	0.0850814	0.985526	1.13123
1927	DPH5	0.809424	0.0316638	1	0.342193	0.336084
1928	DPH6	0.913248	0.0323482	1	0.133331	0.141523
1929	DPH7	0.00166061	0.123982	1	0.39099	0.45907
1930	DPM1	0.103337	0.0841603	1	0.59961	0.643494
1931	DPM2	0.959648	0.0544401	1	1.83259	1.77666
1932	DPM3	0.942624	0.0318799	1	0.582402	0.563537
1933	DPP3	0.862883	0.0163941	1	0.173038	0.168677
1934	DPP8	0.0381129	0.0966809	1	0.201445	0.255421
1935	DPP9	0.998121	0.0238731	1	0.164754	0.164178
1936	DPY19L1	0.999703	0.0273181	1	0.0651908	0.076912
1937	DPY19L4	0.993334	0.0284577	1	0.0758477	0.0821139
1938	DPY30	0.13363	0.0897745	1	1.00432	1.03724
1939	DPYSL4	0.44042	-0.0384394	1	0.102147	0.0759383
1940	DPYSL5	0.604229	-0.00513789	1	0.126245	0.116814
1941	DR1	9.24e-08	0.201577	0.00131698	0.527808	0.65824
1942	DRAM2	0.100996	0.0751622	1	0.32046	0.349771
1943	DRAP1	0.00728983	0.125804	1	2.31605	2.39765
1944	DRG1	0.525667	0.0707154	1	1.67384	1.63612
1945	DRG2	0.258729	0.0672283	1	0.519067	0.529212
1946	DROSHA	0.750894	0.00550096	1	0.112577	0.105626
1947	DSC2	0.953031	0.0217768	1	0.0656942	0.0715426
1948	DSCC1	6.84e-13	-0.211385	9.74e-09	0.402829	0.231964
1949	DSCR3	0.492304	0.0502275	1	0.179682	0.202751
1950	DSG2	0.38365	-0.00230181	1	0.41055	0.382984
1951	DSN1	4.98e-06	-0.124917	0.0710046	0.410734	0.304131
1952	DSP	0.664441	0.0401877	1	0.210934	0.215324
1953	DST	0.564769	0.0619814	1	0.111358	0.136861
1954	DSTN	0.204938	0.0906448	1	1.96857	1.98643
1955	DSTYK	0.626157	0.056656	1	0.107745	0.137713
1956	DTD1	0.156408	0.00594314	1	1.31214	1.22037
1957	DTD2	0.565545	0.0573134	1	0.128806	0.147478
1958	DTL	1.51e-12	-0.285321	2.15e-08	0.267067	0.0866003
1959	DTNA	0.573407	-0.00778442	1	0.131486	0.116509
1960	DTNB	0.735697	0.0489207	1	0.100496	0.112779
1961	DTNBP1	0.33865	0.0587683	1	0.411254	0.40945
1962	DTWD1	0.982203	0.0258016	1	0.170178	0.173384
1963	DTYMK	9.63e-11	0.228568	1.37e-06	2.66445	2.95415
1964	DUS1L	0.00185514	0.136081	1	0.711536	0.776909
1965	DUS2	0.605811	0.0715775	1	0.0795685	0.109327
1966	DUS3L	0.00537881	0.133358	1	0.175566	0.234433
1967	DUS4L	0.891741	0.0176245	1	0.170012	0.173548
1968	DUSP1	0.323765	0.0781112	1	0.157842	0.192342
1969	DUSP11	0.034466	0.0933895	1	0.343037	0.362974
1970	DUSP12	0.195258	0.0655818	1	0.348531	0.36594
1971	DUSP14	0.0432029	0.0900142	1	0.424001	0.46612
1972	DUSP18	0.896014	0.0432157	1	0.0605264	0.0811843
1973	DUSP22	0.76035	0.0437161	1	0.124807	0.136158
1974	DUSP28	0.452678	-0.0208428	1	0.12907	0.112068
1975	DUSP3	0.332297	-0.0110438	1	0.266509	0.242366
1976	DUSP7	0.882552	0.0104278	1	0.0651609	0.0666727
1977	DUSP9	0.071404	-0.0627661	1	0.174222	0.125566
1978	DUT	7.4e-11	-0.119941	1.06e-06	2.9738	2.43487
1979	DVL1	0.950545	0.0325121	1	0.0742937	0.0909508
1980	DVL2	0.711673	0.0358953	1	0.340446	0.334786
1981	DVL3	0.899846	0.0130401	1	0.0647445	0.0674947
1982	DXO	0.110693	0.0825953	1	0.196774	0.235874
1983	DYM	0.732493	0.00201227	1	0.112071	0.105073
1984	DYNC1H1	0.0738691	0.0854715	1	0.517807	0.555766
1985	DYNC1I2	0.793391	0.0477818	1	0.0934285	0.111872
1986	DYNC1LI1	0.00463566	0.129263	1	0.618035	0.676385
1987	DYNC1LI2	1.64e-05	0.166081	0.234058	0.241908	0.318239
1988	DYNC2H1	0.927783	0.0309206	1	0.121205	0.129894
1989	DYNC2LI1	0.0199612	0.102819	1	0.252135	0.290108
1990	DYNLL1	8.11e-13	0.233623	1.16e-08	5.5963	6.31226
1991	DYNLL1-AS1	0.564671	0.0865365	1	0.0592614	0.099385
1992	DYNLL2	0.0723218	0.0956512	1	0.177986	0.218768
1993	DYNLRB1	0.236152	0.0204356	1	2.23676	2.12244
1994	DYNLT1	0.921995	0.057286	1	2.18019	2.14228
1995	DYNLT3	0.0302901	-0.0398931	1	0.495476	0.43483
1996	DYRK2	0.564815	0.0734769	1	0.0841867	0.10845
1997	DYRK4	0.550057	0.00527109	1	0.406256	0.38898
1998	DYX1C1	0.886017	0.037014	1	0.0967917	0.107948
1999	DZIP1	0.883076	0.018261	1	0.202879	0.19504
[truncated: 5,986 more rows]
